# Supplementary material for: Decentralized clinical trials: A comprehensive analysis of trends, technologies, and global challenges
Source: PLOS Digit Health. 2026 Jan 16;5(1):e0001191. doi: 10.1371/journal.pdig.0001191 (PMC12810901; doi:10.1371/journal.pdig.0001191)
Supplement: S1 Data — (ZIP) [file pdig.0001191.s001.zip]

Archive with 4 entries (4 files):
- DCTs_dataset_variable codebook.pdf
- __MACOSX/._DCTs_dataset_variable codebook.pdf
- Final DCTs data.xls
- __MACOSX/._Final DCTs data.xls
