# Supplementary material for: Decentralized clinical trials: A comprehensive analysis of trends, technologies, and global challenges
Source: PLOS Digit Health. 2026 Jan 16;5(1):e0001191. doi: 10.1371/journal.pdig.0001191 (PMC12810901; doi:10.1371/journal.pdig.0001191)
Supplement: S1 Data — (ZIP) [file pdig.0001191.s001.zip › Final DCTs data.xls]

## Sheet: Sheet1
NCTNumber	Evaluation	TrialType	Justification	SubcodeDCTvsCentralized	SubcodeDCTvsDCT	SubcodeFeasibilityEfficacy	DigitalHealthTool	Justification	NonHealthDigitalTool	AITools	Sex	Age	Enrollment	EnrollmentStatus	StudyType	Year	ExtractedCountries	GeneralCategory	InterventionCategory	Digitalization
NCT00473785	1	Evaluate	evaluates efficacy of lifestyle counselling via teleconference	1	0	0	1	conventional lifestyle change intervention through teleconference group sessions	1	0	ALL	ADULT, OLDER_ADULT	827	ACTUAL	INTERVENTIONAL	2002	Canada	Cardiovascular	Behavioral	3
NCT00194805	1	Evaluate	examines feasibility and efficacy of a web-based telehealth intervention for diabetes management	0	0	1	1	behavioral and educational intervention delivered via telehealth	1	0	ALL	ADULT, OLDER_ADULT	62	ACTUAL	INTERVENTIONAL	2003	United States	Diabetes	Behavioral	3
NCT00124085	1	Evaluate	evaluates telephonic asthma disease management with or without home intervention	1	1	0	1	home visit intervention	0	0	ALL	CHILD, ADULT, OLDER_ADULT	1053	Data not found	INTERVENTIONAL	2003	United States	Respiratory	Behavioral	1
NCT00563745	1	Evaluate	evaluate impact and costs of a telemedicine program for severe patients needing oxygen discharged at home	1	0	0	1	study examines at home telemedicine access to/delivery of conventional care	1	0	ALL	CHILD, ADULT, OLDER_ADULT	240	ACTUAL	INTERVENTIONAL	2004	Italy	Respiratory	Device	3
NCT00660322	1	Evaluate	evaluate telephone based asthma self management intervention	1	0	0	1	conventional behavioral intervention done via phone	0	0	ALL	CHILD	362	ACTUAL	INTERVENTIONAL	2004	United States	Respiratory	Behavioral	1
NCT01339351	1	Evaluate	compares the effects of a therapeutic group conference call to usual care	1	0	0	1	group therapy intervention delivered over the phone	0	0	FEMALE	ADULT, OLDER_ADULT	185	ACTUAL	INTERVENTIONAL	2005	United States	Oncological and Hematological	Behavioral	1
NCT00118547	1	Evaluate	evaluates efficacy of home monitoring via telemedicine	0	0	1	1	conventional intervention delivered via text based telemedicine prompting and monitoring	1	0	ALL	ADULT, OLDER_ADULT	20	ACTUAL	INTERVENTIONAL	2005	United States	Neurological	Behavioral	3
NCT00129454	1	Evaluate	determining if conventional psych treatment can be done decentralized for vetereans	1	0	0	1	conventional CBT done remotely	1	0	ALL	ADULT, OLDER_ADULT	128	ACTUAL	INTERVENTIONAL	2005	United States	Mental Health	Behavioral	3
NCT00119054	1	Evaluate	assesses home telehealth for care coordination	0	0	1	1	no digital health tools - in home telehealth messages are the intervention	1	0	ALL	CHILD, ADULT, OLDER_ADULT	302	ACTUAL	INTERVENTIONAL	2005	United States	Diabetes	Behavioral	3
NCT00934141	1	Evaluate	evalautes the effectiveness of NIATx web resources	0	1	0	1	use of NIATx Website for treatment resources	1	0	ALL	CHILD, ADULT, OLDER_ADULT	201	ACTUAL	INTERVENTIONAL	2006	United States	Mental Health	Other	3
NCT00675389	1	Evaluate	evaluates decentralized methods using peer health workers	0	1	0	1	conventional treatment but with or without mobile phone access	1	0	ALL	CHILD, ADULT, OLDER_ADULT	1200	ACTUAL	INTERVENTIONAL	2006	United States	Infection and Immunity	Behavioral	3
NCT00286754	1	Evaluate	evaluates the effect of telephone delivery of two interventions for BP control against standard	0	1	1	1	no digital health tools are used, the intervention is delivered via phone calls	0	0	ALL	ADULT, OLDER_ADULT	533	ACTUAL	INTERVENTIONAL	2006	United States	Cardiovascular	Behavioral	1
NCT00265512	1	Evaluate	compares telephone case monitoring for substance use disorder care to face-to-face continuing care as usual	1	0	0	1	conventional behavioral intervention done via phone	0	0	ALL	CHILD, ADULT, OLDER_ADULT	667	ACTUAL	INTERVENTIONAL	2006	United States	Mental Health	Behavioral	1
NCT00536926	0	Implement	assessing the efficacy of an already decentralized method				1	conventional treatment but use of digital device for recording data	1	0	ALL	ADULT, OLDER_ADULT	56	ACTUAL	INTERVENTIONAL	2007	Germany	Respiratory	Device	3
NCT00490152	0	Implement	evaluating medication adherence and acceptance among young women				1	conventional medication treatment, some telemed visits	1	0	FEMALE	ADULT	59	ACTUAL	OBSERVATIONAL	2007	Puerto Rico, United States	Infection and Immunity	Behavioral	3
NCT00591721	1	Evaluate	tests effectiveness and efficacy of a teleconference-delivered energy conservation education program for people with MS	0	0	1	1	conventional behavioral / educational interventions through teleconference	1	0	ALL	ADULT, OLDER_ADULT	190	ACTUAL	INTERVENTIONAL	2007	United States	Neurological	Behavioral	3
NCT00554567	1	Evaluate	evaluates decentralized testing in comparison to partially decentralized model	1	0	0	1	testing delivered in local centers	0	0	ALL	ADULT	1300	ACTUAL	INTERVENTIONAL	2007	India	Sexual Health	Behavioral	1
NCT00384748	0	Implement	study is focused on examining efficacy of a decentralized treatment (televideo facilitated rehab)				1	main intervention is conventional rehab, but facilitated remotely through video calls	1	0	ALL	ADULT, OLDER_ADULT	48	ACTUAL	INTERVENTIONAL	2008	United States	Cardiovascular	Behavioral	3
NCT00787800	0	Implement	evaluates dual chamber v single chamber ICDs and occurence of inappropriate shocks; not necessarily testing decentralisation but has elements of remote monitoring comparing the two types of devices				1	"conventional" ICD treatment but with remote monitoring elements in one cohort	1	0	ALL	ADULT, OLDER_ADULT	100	ACTUAL	INTERVENTIONAL	2008	Israel, United States	Cardiovascular	Device	3
NCT00608530	1	Evaluate	compares delivery of two different CBT by specialists and non specialists, with aim of addressing scarcity of specialists problem through decentralzing delivery to non specialist nurses	1	0	0	1	conventional CBT interventions done by phone and face to face	0	0	ALL	ADULT, OLDER_ADULT	127	ACTUAL	INTERVENTIONAL	2008	United States	Pain	Behavioral	1
NCT00598026	1	Evaluate	assesses costs and benefits of "tele-follow-up" assisted care compared with conventional ICD follow-up	1	0	0	1	conventional followup appointments done via telephone	0	0	ALL	ADULT, OLDER_ADULT	1501	ACTUAL	INTERVENTIONAL	2008	France	Cardiovascular	Other	1
NCT01161290	1	Evaluate	evaluates effectiveness of breathing intervention taught over live video call	1	0	0	1	behavioral breathing intervention taught over real time video via Skype	1	0	ALL	ADULT, OLDER_ADULT	22	ACTUAL	INTERVENTIONAL	2008	United States	Respiratory	Behavioral	3
NCT00668551	1	Evaluate	feasibility study of telemedicine visits for PD patients	1	0	0	1	typical follow up and monitoring but done virtually	1	0	ALL	ADULT, OLDER_ADULT	14	ACTUAL	OBSERVATIONAL	2008	United States	Neurological	No Data	3
NCT00991081	0	Implement	evaluates the efficacy of standard behavioral treatment v genetic feedback, happens to be done via telehealth				1	conventional treatment but communicated via telehealth	1	0	ALL	ADULT, OLDER_ADULT	36	ACTUAL	INTERVENTIONAL	2009	United States	Mental Health	Behavioral	3
NCT02910427	0	Implement	evaluates effect of dietary supplements in a home trial				1	conventional intervention without any digital tools	0	0	ALL	ADULT, OLDER_ADULT	291	ACTUAL	INTERVENTIONAL	2009	Taiwan	Neurological	Other	1
NCT01198977	1	Evaluate	compares the efficacy of telephone-aided counseling versus standard exercise programs	0	1	0	1	conventional care but done with additional telephone session	0	0	ALL	ADULT, OLDER_ADULT	64	ACTUAL	INTERVENTIONAL	2009	United States	Neurological	Behavioral	1
NCT00814190	1	Evaluate	tests the impact of Internet-based remote monitoring in addition to standard care	0	1	0	1	uses an internet-based remote monitoring system	1	0	ALL	ADULT, OLDER_ADULT	50	ACTUAL	INTERVENTIONAL	2009	Canada	Diabetes	Other	3
NCT00936455	1	Evaluate	evaluating the longterm efficacy of decentralised stroke care	0	1	0	1	conventional stroke care but done remotely	1	0	ALL	ADULT, OLDER_ADULT	75	ACTUAL	OBSERVATIONAL	2009	United States	Other	No Data	3
NCT01003639	0	Implement	primary objective is to determine effects of diet + drug vs diet alone on reversing visual loss for IIH patients				1	standard drug intervention plus web conference based behavioral intervention	1	0	ALL	ADULT	165	ACTUAL	INTERVENTIONAL	2010	Canada, United States	Cardiovascular	Behavioral	3
NCT01236196	1	Evaluate	investigates effectiveness of telephone CBT in the management of chronic pain	0	0	1	1	conventional behavioral interventions done via phone	0	0	ALL	ADULT	41	ACTUAL	INTERVENTIONAL	2010	United States	Pain	Behavioral	1
NCT01163474	1	Evaluate	evaluate the efficacy of surgical decisions made from telehealth visits versus standard visits	0	0	1	1	conventional follow-up visits but done via telehealth (unspecified platform)	1	0	ALL	ADULT, OLDER_ADULT	40	ACTUAL	INTERVENTIONAL	2010	United States	Cardiovascular	Other	3
NCT01178879	1	Evaluate	determine efficacy of telehealth nursing consultations for COPD patients compared to hospital readmissions	1	0	0	1	conventional teleconsultations done via video calls	1	0	ALL	ADULT, OLDER_ADULT	266	ACTUAL	INTERVENTIONAL	2010	Denmark	Respiratory	Behavioral	3
NCT01572714	0	Implement	examines efficacy of different treatment programs for MS delivered via telehealth				1	behavioral interventions are delivered via teleconference and individual calls	1	0	ALL	ADULT, OLDER_ADULT	208	ACTUAL	INTERVENTIONAL	2011	United States	Neurological	Behavioral	3
NCT01404988	0	Implement	investigates how personalization of care impacts outcomes				1	conventional behavioral interventions done over the phone	0	0	ALL	ADULT, OLDER_ADULT	99	ACTUAL	INTERVENTIONAL	2011	United States	Cardiovascular	Behavioral	1
NCT01302938	0	Implement	compare the effect of tolterodine ER 4 mg to placebo				1	conventional treatment using web-based communication	1	0	FEMALE	ADULT, OLDER_ADULT	18	ACTUAL	INTERVENTIONAL	2011	United States	Sexual Health	Drug	3
NCT01514656	0	Implement	primarily evaluating hands-on versus video only CPR modules				1	conventional CPR training	1	0	ALL	ADULT, OLDER_ADULT	1870	ACTUAL	INTERVENTIONAL	2011	United States	Cardiovascular	Other	3
NCT01723761	0	Implement	primarily looking at climatic variations and impacts on cardiac arrythmias				1	patients followed by remote monitoring via ICD data	1	0	ALL	ADULT, OLDER_ADULT	473	ACTUAL	OBSERVATIONAL	2011	Italy	Cardiovascular	No Data	3
NCT01230073	0	Implement	assessing patient satisfaction of an already decentralized method				1	conventional ICD therapy and monitoring	0	0	ALL	CHILD, ADULT, OLDER_ADULT	120	ACTUAL	INTERVENTIONAL	2011	Germany	Other	Device	1
NCT02888028	1	Evaluate	evaluates the efficacy of remote monitoring via ICD patients (implementing decentralization)	1	0	0	1	conventional parameter monitoring but done remotely (unspecified platform/tool)	1	0	ALL	ADULT, OLDER_ADULT	182	ACTUAL	INTERVENTIONAL	2011	Germany	Mental Health	Procedure	3
NCT02580786	1	Evaluate	evaluates the impact of internet-based peer support on breastfeeding attitude and duration	1	0	0	1	facebook group for breastfeeding peer support; the intervention is relatively conventional but just done via facebook group	1	0	FEMALE	CHILD, ADULT, OLDER_ADULT	124	ACTUAL	INTERVENTIONAL	2011	Finland	Pediatric	Behavioral	3
NCT02382302	1	Evaluate	assesses efficiency of smartphone based solution for promoting the wound healing and cost effectiveness	0	0	1	1	smartphone-based teleconsultation system featured store-and-forward system and API connection accessed through patient smartphones	1	0	ALL	ADULT, OLDER_ADULT	20	ACTUAL	INTERVENTIONAL	2011	Korea	Dermatological	Device	3
NCT01407081	1	Evaluate	evaluates feasibility and effectiveness of telehealth approach to the delivery of cognitive interventions post stroke	0	0	1	1	conventional telerehabilitation cognitive therapy done over the phone	0	0	ALL	ADULT, OLDER_ADULT	11	ACTUAL	INTERVENTIONAL	2011	Canada	Neurological	Behavioral	1
NCT02299453	1	Evaluate	tests efficacy of telephone-administered psychotherapy for reducing depression in rural participants with HIV/AIDS	1	0	0	1	conventional intervention delivered via phone	0	0		ADULT, OLDER_ADULT	180	ACTUAL	INTERVENTIONAL	2011	United States	Mental Health	Behavioral	1
NCT01399970	1	Evaluate	evaluates the feasibility of mobile teledermatology versus standard care	1	0	0	1	conventional dermatology care but done remotely (unspecified platform)	1	0	ALL	CHILD, ADULT	69	ACTUAL	INTERVENTIONAL	2011	Austria	Dermatological	Other	3
NCT01723865	1	Evaluate	evaluate the efficay of remote monitoring for HF patients	1	0	0	1	remote monitoring of ICD-CRT device	1	0	ALL	ADULT, OLDER_ADULT	988	ACTUAL	OBSERVATIONAL	2011	Italy	Cardiovascular	No Data	3
NCT01673100	1	Evaluate	feasibility of decentralised cell phone interactions to facilitate behavior change	0	1	0	1	conventional exercise tips but delivered via text messages	1	0	ALL	ADULT, OLDER_ADULT	50	ACTUAL	INTERVENTIONAL	2011	United States	Other	Behavioral	3
NCT01572389	0	Implement	compares personalized telemedicine coaching to enhanced standard care, not evaluating decentralization				1	behavioral intervention delivered via telephone coaching	0	0	ALL	ADULT, OLDER_ADULT	225	ACTUAL	INTERVENTIONAL	2012	United States	Diabetes	Behavioral	1
NCT01429467	0	Implement	Evaluates glycaemic control and various approaches to pediatric T1D; not necessarily testing decentralization				1	conventional diabetes treatment with telemedicine sessions for followup	1	0	ALL	CHILD, ADULT	35	ACTUAL	INTERVENTIONAL	2012	United Kingdom	Diabetes	Device	3
NCT01495780	0	Implement	comparing a decentralized method to non, but not necessarily looking to see if remote health monitoring can be done decentralized ... that is already assumed				1	conventional remote monitoring of COPD	1	0	ALL	ADULT, OLDER_ADULT	17	ACTUAL	INTERVENTIONAL	2012	United States	Respiratory	Behavioral	3
NCT01658683	1	Evaluate	evaluate decentralized vs standard intervention; exercise facilitators via telehealth vs. in clinic	1	0	0	1	Conventional followup and conferences but done remotely	1	0	ALL	ADULT, OLDER_ADULT	451	ACTUAL	INTERVENTIONAL	2012	Canada	Cardiovascular	Behavioral	3
NCT01648049	1	Evaluate	tests feasibility of delivering insomnia and depression psychological services to an underserved population through specialist videocalls in PC settings	1	0	0	1	conventional CBT done via videocalls with specialists from primary care settings	1	0	ALL	ADULT, OLDER_ADULT	46	ESTIMATED	INTERVENTIONAL	2012	United States	Mental Health	Behavioral	3
NCT01650844	1	Evaluate	evaluates the effectiveness of telemdicine screening and assessment of children with asthma	1	0	0	1	conventional asthma screening and assessment but done remotely (unspecified platform)	1	0	ALL	CHILD	400	ACTUAL	INTERVENTIONAL	2012	United States	Pediatric	Other	3
NCT01492348	1	Evaluate	compares centrally assisted stepped collaborative telecare management program to usual care on site	1	0	0	1	conventional behavioral intervention delivered via phone and online	1	0	ALL	ADULT, OLDER_ADULT	666	ACTUAL	INTERVENTIONAL	2012	United States	Mental Health	Behavioral	3
NCT01715649	1	Evaluate	evaluate feasibility of telehealth patient monitoring for DM care	0	0	1	1	conventional diabetes treatment and monitoring but done remotely (unspecified telehealth platform)	1	0	ALL	ADULT, OLDER_ADULT	90	ACTUAL	INTERVENTIONAL	2012	United States	Diabetes	Behavioral	3
NCT01710774	1	Evaluate	evaluates equivalence of telemedicine follow-up to in-clinic follow-up	1	0	0	1	telemedicine follow-up, no specific tool or device mentioned	0	0	ALL	ADULT, OLDER_ADULT	241	ACTUAL	INTERVENTIONAL	2012	Norway	Diabetes	Procedure	1
NCT02070874	1	Evaluate	tests the effects of a telehealth-enhanced palliative care pain-management program in rural settings	1	0	0	1	conventional behavioral intervention done via telehealth consultations	1	0	ALL	ADULT, OLDER_ADULT	259	ACTUAL	INTERVENTIONAL	2012	United States	Pain	Behavioral	3
NCT01630759	1	Evaluate	assesses feasibility and acceptability remote telemonitoring antenatal women with gestational diabetes and the diabetes team and explores feasibility of running a full randomised control trial of this topic	1	0	0	1	participants track relevant data and share it with study staff by phone line	1	0	FEMALE	CHILD, ADULT, OLDER_ADULT	50	ACTUAL	INTERVENTIONAL	2012	Ireland, United Kingdom	Diabetes	Device	3
NCT01875328	1	Evaluate	evaluates the efficacy of post-stroke telemedicine followup	1	0	0	1	conventional post stroke followup via telemed	1	0	ALL	ADULT, OLDER_ADULT	64	ACTUAL	INTERVENTIONAL	2012	United States	Neurological	Other	3
NCT01599585	1	Evaluate	evaluates the efficacy of web-based versus standard behavioral treatments for veterans with depressive disorders	1	0	0	1	conventional behavioral treatment but done via an Army approved secure web-based video conferencing system	1	0	ALL	ADULT, OLDER_ADULT	121	ACTUAL	INTERVENTIONAL	2012	United States	Mental Health	Behavioral	3
NCT01751217	1	Evaluate	tests the efficacy of Functional Family Therapy (FFT) administered by video teleconference	1	1	0	1	conventional therapeutic intervention done in homes or videoconference	1	0	ALL	CHILD, ADULT	90	ACTUAL	INTERVENTIONAL	2012	United States	Mental Health	Behavioral	3
NCT01688778	1	Evaluate	investigates impact of telemedicine intervention on patients with poorly regulated diabetes	1	0	0	1	intervention is addition of videoconferencing sessions with nurses	1	0	ALL	ADULT, OLDER_ADULT	165	ESTIMATED	INTERVENTIONAL	2012	Denmark	Diabetes	Behavioral	3
NCT02270177	1	Evaluate	evaluates the efficacy of headache consultation done virtually	1	0	0	1	convetional headache treatment but done virtually	1	0	ALL	CHILD, ADULT, OLDER_ADULT	402	ACTUAL	INTERVENTIONAL	2012	Norway	Pain	Other	3
NCT02422602	0	Implement	aim of this study is to evaluate the effectiveness of a personalized information program versus information provided from standard of care in patients taking Xarelto for Stroke Prevention in Atrial Fibrillation				1	conventional treatment but personalized messages delivered digitally/remotely	1	0	ALL	ADULT, OLDER_ADULT	196	ACTUAL	INTERVENTIONAL	2013	France	Cardiovascular	Drug	3
NCT01805752	0	Implement	evaluates impact of task-shifting to lower cadre health workers i.e. evaluating whether specific enhancements improves outcomes, studyng a decentralized setting				1	no digital health tools used	0	0	ALL	CHILD, ADULT, OLDER_ADULT	369	ACTUAL	INTERVENTIONAL	2013	Niger, Nigeria	Infection and Immunity	Other	1
NCT02112149	0	Implement	evaluating the efficacy of the LIVESTRONG exercise program				1	conventional exercise program with teleconference elements during study	1	0	ALL	ADULT, OLDER_ADULT	200	ESTIMATED	INTERVENTIONAL	2013	United States	Oncological and Hematological	Behavioral	3
NCT01977105	1	Evaluate	evaluates feasibility of social media based delivery of intervention for weight loss	0	0	1	1	conventional behavioral intervention via Facebook groups	1	0	FEMALE	ADULT, OLDER_ADULT	9	ACTUAL	INTERVENTIONAL	2013	United States	Pediatric	Behavioral	3
NCT02618746	1	Evaluate	evaluates the efficacy of home rehab for COPD vs standard	1	0	0	1	conventional monitoring but remotely; noted vital sign documentation but unspecified device(s)	1	0	ALL	ADULT, OLDER_ADULT	150	ACTUAL	INTERVENTIONAL	2013	Greece	Respiratory	Other	3
NCT01920256	1	Evaluate	evaluates the feasibility of remote monitoring implementation	1	0	0	1	conventional diabetes care but prompted by remote medication adjustments	1	0	ALL	ADULT, OLDER_ADULT	60	ACTUAL	INTERVENTIONAL	2013	United States	Diabetes	Other	3
NCT02387190	1	Evaluate	evaluates the efficacy of telenursing for outcomes in HF patients	1	0	0	1	conventional education and monitoring but done via telephone	1	0	ALL	ADULT, OLDER_ADULT	156	ESTIMATED	INTERVENTIONAL	2013	Brazil	Cardiovascular	Other	3
NCT01967394	1	Evaluate	evaluates effectiveness of remote recruitment strategy (social media-based)	1	0	0	1	social media recruitment strategy, no digital health tool used	1	0	FEMALE	CHILD, ADULT	287	ACTUAL	INTERVENTIONAL	2013	United States	Mental Health	Other	3
NCT01782547	1	Evaluate	evaluates feasibility of telehealth delivery of diabetes care plan compared to in person standard	1	0	0	1	nurse and social worker visits facilitated by videoconference	1	0	ALL	CHILD	32	ACTUAL	INTERVENTIONAL	2013	United States	Diabetes	Behavioral	3
NCT01848080	1	Evaluate	evaluates efficacy of telerehab compared to home visits with goal of increasing access to treatments	0	1	0	1	exercise programs delivered remotely via telerehab or home visits	1	0	ALL	ADULT, OLDER_ADULT	142	ACTUAL	INTERVENTIONAL	2013	Canada	Neurological	Behavioral	3
NCT02027558	0	Implement	investigates effects on sleep of CBT plus CPAP intervention				1	intervention involves manual based CBT and use of CPAP, no digital health tools aparent	1	0	ALL	ADULT, OLDER_ADULT	125	ACTUAL	INTERVENTIONAL	2014	United States	Sleep	Behavioral	3
NCT02084979	0	Implement	assesses impact of asychronous telepsychiatry consultations vs sychronous consultations				1	conventional consultation done via two different types of telepsychiatry	1	0	ALL	ADULT, OLDER_ADULT	185	ACTUAL	INTERVENTIONAL	2014	United States	Mental Health	Behavioral	3
NCT02252822	0	Implement	focused on testing the anonymity condition for online bulimia treatment, the decentralized delivery has already been shown to be effective				1	conventional behavioral and educational interventions done online	1	0	ALL	CHILD, ADULT	1	ACTUAL	INTERVENTIONAL	2014	Canada	Mental Health	Behavioral	3
NCT02037490	0	Implement	comparing an already decentralized method to one that utilises a facebook group with educationla videos and feedback				1	conventional education just done remotely	1	0	FEMALE	ADULT, OLDER_ADULT	172	ACTUAL	INTERVENTIONAL	2014	United States	Pediatric	Behavioral	3
NCT01377584	0	Implement	evalautes a CPAP education support intervention; some telephone follow-ups				1	conventional educational intervention with telephone element	1	0	ALL	ADULT, OLDER_ADULT	60	ACTUAL	INTERVENTIONAL	2014	United States	Sleep	Behavioral	3
NCT02487589	1	Evaluate	evaluates the feasibility of telemanagement for at home fall prevention	1	0	0	1	conventional fall risk support and exercise plans but managemed remotely	1	0	ALL	OLDER_ADULT	280	ACTUAL	INTERVENTIONAL	2014	Italy	Other	Other	3
NCT03580330	1	Evaluate	feasibility of low-cost mHealth tools for rural areas and refugee camps in Lebanon	1	0	0	1	weekly educational SMS and reminder messages sent to participants	1	0	ALL	ADULT, OLDER_ADULT	2359	ACTUAL	INTERVENTIONAL	2014	Lebanon	Diabetes	Other	3
NCT02159885	1	Evaluate	evaluate the efficacy of CPAP telemonitoring	1	0	0	1	conventional CPAP titration but monitored remotely (unspecified)	1	0	ALL	ADULT, OLDER_ADULT	53	ACTUAL	INTERVENTIONAL	2014	United States	Sleep	Other	3
NCT02762916	1	Evaluate	evaluate the impact of telemedicine delivered peripheral arterial disease management	1	0	0	1	conventional management but done via telemedicine (unspecified platform)	1	0	ALL	ADULT, OLDER_ADULT	150	ACTUAL	INTERVENTIONAL	2014	Spain	Cardiovascular	Other	3
NCT02088099	1	Evaluate	evaluates the effectiveness of telehealth modalities for brain rehab	1	0	0	1	conventional brain rehab interventions but done remotely; "The specific communication modes used to interact with individual study subjects, and the specific clinical and educational support services that are provided to an individual subject by these modes, will be determined by clinical need, individual preference, and technological capacity."	1	0	ALL	ADULT, OLDER_ADULT	426	ACTUAL	INTERVENTIONAL	2014	United States	Neurological	Other	3
NCT02258646	1	Evaluate	evaluates long term telerehab intervention	1	0	0	1	conventional rehabilitation intervention done via telehealth and home management (no details on technology involved)	1	0	ALL	ADULT, OLDER_ADULT	120	ACTUAL	INTERVENTIONAL	2014	Australia, Denmark, Norway	Respiratory	Behavioral	3
NCT02207023	1	Evaluate	examines efficacy of a lifestyle modification telehealth program	0	1	0	1	conventional behavioral interventions via phone	0	0	ALL	ADULT, OLDER_ADULT	126	ACTUAL	INTERVENTIONAL	2014	Canada	Cardiovascular	Behavioral	1
NCT02022423	1	Evaluate	evaluation of a mobile walking program	0	1	0	1	conventional information but sent via email or conveyed over telephone	1	0	ALL	ADULT, OLDER_ADULT	172	ACTUAL	INTERVENTIONAL	2014	United States	Cardiovascular	Behavioral	3
NCT02133560	1	Evaluate	assesses feasibility and acceptability of video and med diaries for at home meds adherence monitoring	0	0	1	1	mode of medication adherence monitoring (video, home diary) is the intervention, no digital health tools	1	0	ALL	CHILD, ADULT, OLDER_ADULT	46	ACTUAL	INTERVENTIONAL	2014	United States	Oncological and Hematological	Behavioral	3
NCT02483910	0	Implement	evaluates a language learning method for kids with autism; done remote due to covid				1	conventional treatment but done remote due to covid	1	0	ALL	CHILD	137	ACTUAL	INTERVENTIONAL	2015	United States	Neurological	Behavioral	3
NCT02494050	0	Implement	primarily targeting three behavioral interventions for treating anhedonia, sessions completed over the phone				1	conventional behavioral treatment but done over the phone	1	0	FEMALE	ADULT, OLDER_ADULT	17	ACTUAL	INTERVENTIONAL	2015	United States	Mental Health	Behavioral	3
NCT02421744	0	Implement	primary aim is investigating clinical changes that result from participation, secondary aim is to test feasibility of at home exercise program				1	at home exercise program provided to participants, no digital health tools	0	0	ALL	ADULT, OLDER_ADULT	35	ACTUAL	INTERVENTIONAL	2015	Italy	Neurological	Behavioral	1
NCT02517034	0	Implement	looks at a geriatric assessment intervention; not necessarily decentralised				1	conventional treatment; some elements of telehealth visits	1	0	ALL	OLDER_ADULT	600	ESTIMATED	INTERVENTIONAL	2015	United States	Oncological and Hematological	Other	3
NCT02344316	0	Implement	looks at migraine prevention with melatonin v. placebo				1	conventional treatment but with some remote follow up elements (phone)	1	0	ALL	CHILD	31	ACTUAL	INTERVENTIONAL	2015	United States	Pediatric	Drug	3
NCT02878070	1	Evaluate	evaluates the feasibility of a phone-based intervention to empower patients to manage a spinal cord injury	1	0	0	1	conventional information and communication but done via telephone	1	0	ALL	ADULT, OLDER_ADULT	86	ACTUAL	INTERVENTIONAL	2015	United States	Musculoskeletal	Behavioral	3
NCT03074799	1	Evaluate	evaluates effectiveness of decentralized care delivery	0	1	0	1	intervention entails two different screening methods	0	0	ALL	CHILD	4054	ACTUAL	INTERVENTIONAL	2015	South Africa	Respiratory	Other	1
NCT02425267	1	Evaluate	evaluate the efficacy of a telerehab v. standard care for humeral fracture patient	1	0	0	1	conventional rehab exercises but done via videoconferencing (using commercial videoconferencing system Tandberg 500 MXP)	1	0	ALL	ADULT, OLDER_ADULT	31	ACTUAL	INTERVENTIONAL	2015	Canada	Musculoskeletal	Other	3
NCT02393534	1	Evaluate	evaluates feasibility offollow-up via telehealth	1	0	0	1	follow-up is done via telephone	1	0	ALL	ADULT, OLDER_ADULT	11	ACTUAL	INTERVENTIONAL	2015	United States	Other	Other	3
NCT02536768	1	Evaluate	evaluates decentralized elements such as decentralized drug delivery and community adherence clubs	1	0	0	1	decentralized drug delivery	0	0	ALL	ADULT, OLDER_ADULT	8020	ACTUAL	INTERVENTIONAL	2015	South Africa	Diabetes	Behavioral	1
NCT02347202	1	Evaluate	evaluate the efficacy of an online version of the NYUCI	0	1	0	1	conventional counseling but done online via Zoom	1	0	ALL	ADULT, OLDER_ADULT	135	ACTUAL	INTERVENTIONAL	2015	United States	Neurological	Other	3
NCT02137902	1	Evaluate	aims to identify effective and cost effective ways to deliver tobacco cessation interventions to rural populations	0	1	0	1	psychosocial and behavioral interventions done remotely, no digital health tools	1	0	ALL	ADULT, OLDER_ADULT	299	ACTUAL	INTERVENTIONAL	2015	United States	Mental Health	Behavioral	3
NCT02505737	1	Evaluate	evaluates a telephone-guided cognitive behavioral self-help program with aim of improving access to PD treatments, compared to standard community based care	0	1	0	1	conventional CBT delivered over the phone	1	0	ALL	ADULT, OLDER_ADULT	72	ACTUAL	INTERVENTIONAL	2015	United States	Mental Health	Behavioral	3
NCT02396576	1	Evaluate	assesses whether telehealth based care can help effecively and efficiently serve low income, under resourced communities	1	0	0	1	developmental, behavioral, and mental health services delivered by videoconferencing	1	0	ALL	ADULT, OLDER_ADULT	359	ACTUAL	INTERVENTIONAL	2015	United States	Mental Health	Behavioral	3
NCT02406963	1	Evaluate	evalaute effectiveness of photo-based post operative follow-up via telephone	0	1	0	1	conventional postop site observation just done remotely (picture sent to provider)	1	0	ALL	CHILD, ADULT	40	ACTUAL	INTERVENTIONAL	2015	Canada	Pediatric	Other	3
NCT02416375	1	Evaluate	evaluate the feasibility of home monitoring of CF patients	0	0	1	1	use of wearables for remote monitoring	1	0	ALL	ADULT, OLDER_ADULT	147	ACTUAL	OBSERVATIONAL	2015	United Kingdom	Infection and Immunity	No Data	3
NCT02466880	1	Evaluate	evaluate the efficacy of a telehealth delivered DM education and support vs. standard in person	1	0	0	1	conventional education and support but delivered via telemed (unspecified platform)	1	0	ALL	ADULT, OLDER_ADULT	240	ACTUAL	INTERVENTIONAL	2015	Malaysia	Diabetes	Device	3
NCT02510833	1	Evaluate	evaluates home therapeutic exercises with or without phone monitoring	1	1	0	1	behavioral intervention	0	0	ALL	ADULT, OLDER_ADULT	28	ACTUAL	INTERVENTIONAL	2015	Brazil	Neurological	Behavioral	1
NCT02360488	1	Evaluate	test the effectiveness of a novel home-based telehealth system designed to improve motor recovery and patient education after stroke	1	0	0	1	conventional rehab exercises and support but done via telehealth; the description notes a novel telehealth system but does not specifiy or provide anymore information	1	0	ALL	ADULT, OLDER_ADULT	124	ACTUAL	INTERVENTIONAL	2015	United States	Neurological	Behavioral	3
NCT02483494	1	Evaluate	evaluates the feasibility and effectiveness of a nurse-led telehealth rehab program	1	0	0	1	conventional rehab and script but done via telemed (unspecified platform)	1	0	ALL	ADULT, OLDER_ADULT	300	ESTIMATED	INTERVENTIONAL	2015	Singapore	Cardiovascular	Other	3
NCT02726698	0	Implement	primarily looked at blood biomarkers in afib, merely utilised remote monitoring				1	conventional rhythm monitoring and care, just some done remotely.	1	0	ALL	ADULT, OLDER_ADULT	750	ESTIMATED	OBSERVATIONAL	2016	Netherlands	Cardiovascular	No Data	3
NCT02328326	0	Implement	evaluate variations to care management for diabetes patients; comparison of two methods				1	conventional treatment with remote elements (phone calls)	1	0	ALL	ADULT, OLDER_ADULT	478	ACTUAL	INTERVENTIONAL	2016	United States	Diabetes	Other	3
NCT02594488	0	Implement	The effect of remote monitoring on clinical outcomes will be tested as secondary endpoints.				1	conventional cardiac monitoring ...	1	0	ALL	ADULT, OLDER_ADULT	400	ACTUAL	INTERVENTIONAL	2016	Austria, Germany	Cardiovascular	Device	3
NCT03488485	0	Implement	primarily looking at variations in efficacy of treatments for HCV, happen to be decentralized				1	conventional drug therapy	0	0	ALL	ADULT, OLDER_ADULT	50000	ESTIMATED	INTERVENTIONAL	2016	India	Infection and Immunity	Drug	1
NCT04522349	0	Implement	home-based intervention delivery through testing of prosthetic arm				1	no digital health tools used	0	0	ALL	ADULT, OLDER_ADULT	8	ACTUAL	INTERVENTIONAL	2016	France	Musculoskeletal	Device	1
NCT03145792	0	Implement	compares efficacy of two behavioral therapies for gambling and trauma				1	conventional CBT delivered via telehealth	1	0	ALL	ADULT, OLDER_ADULT	65	ACTUAL	INTERVENTIONAL	2016	United States	Mental Health	Behavioral	3
NCT02647684	0	Implement	assesses characteristics of parents who enroll in parenting interventions and efficacy of an intervention for parents of children with cancer				1	standard behavioral intervention, no digital health tools	1	0	ALL	ADULT, OLDER_ADULT	4	ACTUAL	INTERVENTIONAL	2016	United Kingdom	Oncological and Hematological	Behavioral	3
NCT02832063	0	Implement	focus on testing safety and efficacy of drug				1	conventional drug trial with doses administered over 12 weeks presumably at home	0	0	ALL	ADULT, OLDER_ADULT	372	ACTUAL	INTERVENTIONAL	2016	United States	Dermatological	Biological	1
NCT02926482	1	Evaluate	evaluates the impact of a decentralizing delivery mechanism ("prescriber recruitment bundle"relative to control for efficacy of increasing access to treatment	1	0	0	1	study focuses on organizational change and new models of prescriber access to controlled medication, not a digital health tool	1	0	ALL	CHILD, ADULT, OLDER_ADULT	76	ACTUAL	INTERVENTIONAL	2016	United States	Mental Health	Behavioral	3
NCT03808714	1	Evaluate	evaluates feasibility of telemedicine delivery of individualized smoking cessation support	0	1	0	1	behavioral intervention done via Skype	1	0	MALE	ADULT	35	ACTUAL	INTERVENTIONAL	2016	United States	Mental Health	Behavioral	3
NCT02776254	1	Evaluate	evaluates effect of decentralized intervention	0	1	1	1	the testing is the intervention	0	0	ALL	CHILD, ADULT, OLDER_ADULT	3100	ACTUAL	INTERVENTIONAL	2016	Zambia	Infection and Immunity	Other	1
NCT02980978	1	Evaluate	evaluates the efficacy of a telemedicine-based diabetes care plan	0	0	1	1	conventional behavioral coaching but done virtually	1	0	ALL	ADULT, OLDER_ADULT	118	ACTUAL	INTERVENTIONAL	2016	United States	Diabetes	Behavioral	3
NCT02752165	1	Evaluate	evaluates telemedicine-based program for primary care follow-up management of asthma in children	1	0	0	1	conventional asthma assessment and followup via telemedicine	1	0	ALL	CHILD	384	ACTUAL	INTERVENTIONAL	2016	United States	Respiratory	Other	3
NCT02847715	1	Evaluate	evaluating if traditional cancer-follow up can be done remotely	1	0	0	1	conventional follow-up tests and monitoring but done remotely	0	0	FEMALE	ADULT, OLDER_ADULT	143	ACTUAL	INTERVENTIONAL	2016	United Kingdom	Oncological and Hematological	Device	1
NCT02870413	1	Evaluate	investigates feasibility, acceptability and impact of tele-lactation consultations in rural communities	1	0	0	1	conventional intervention delivered via videoconference sessions on personal devices	1	0	FEMALE	ADULT	203	ACTUAL	INTERVENTIONAL	2016	United States	Sexual Health	Behavioral	3
NCT03000829	1	Evaluate	evaluate impact of off-site intensive care physician consultation via a telemedicine link during code blues	1	0	0	1	conventional care facilitated via telemedicine audiovideo link	1	0	ALL	ADULT, OLDER_ADULT	1001	ACTUAL	INTERVENTIONAL	2016	United States	Cardiovascular	Other	3
NCT02978729	1	Evaluate	evaluates two methods of remote genetic counseling	0	1	0	1	conventional counseling but done via phone or videoconferencing	1	0	ALL	ADULT, OLDER_ADULT	613	ACTUAL	INTERVENTIONAL	2016	United States	Neurological	Other	3
NCT02816177	1	Evaluate	evaluates telemedicine versus usual care to reduce hospitalization	1	0	0	1	conventional followup but done via telemed	1	0	ALL	ADULT, OLDER_ADULT	428	ACTUAL	INTERVENTIONAL	2016	France	Geriatric	Other	3
NCT02848261	1	Evaluate	evaluates the impact of remote glucose monitoring in children	0	0	1	1	conventional diabetes intervention programs but with remote monitoring	1	0	ALL	CHILD	92	ACTUAL	INTERVENTIONAL	2016	United States	Diabetes	Behavioral	3
NCT02715856	1	Evaluate	evaluates the feasibility of mobile devices for telemonitoring after surgery	1	0	0	1	conventional monitoring but done remotely; noted use of devices but unspecified	1	0	ALL	ADULT, OLDER_ADULT	70	ACTUAL	INTERVENTIONAL	2016	United States	Musculoskeletal	Device	3
NCT02382003	1	Evaluate	feasibility of web-based CBM	0	1	1	1	psych testing and cognitive bias tests done online	1	0	ALL	ADULT, OLDER_ADULT	233	ESTIMATED	INTERVENTIONAL	2016	United States	Mental Health	Behavioral	3
NCT02976064	1	Evaluate	aim is to develop and asssess a decentralized community-based rehab intervention	0	1	0	1	conventional interventions delivered in person or remotely; some remote monitoring, devices not specified	1	0	ALL	CHILD, ADULT, OLDER_ADULT	2300	ESTIMATED	INTERVENTIONAL	2016	Spain	Other	Behavioral	3
NCT02938897	1	Evaluate	evaluating feasibility and effectiveness of home-delivered telenutrition intervention	0	1	1	1	informational and behavioral interventions delivered via telehealth, no digital health tools	1	0	MALE	ADULT, OLDER_ADULT	60	ACTUAL	INTERVENTIONAL	2016	United States	Weight and Nutrition	Behavioral	3
NCT02809547	1	Evaluate	feasibility of at-home blood-spot tests for RA	1	0	1	1	conventional diagnostic process just done at home and sent off to lab	0	0	ALL	CHILD, ADULT, OLDER_ADULT	100	ACTUAL	INTERVENTIONAL	2016	United Kingdom	Musculoskeletal	Device	1
NCT03279471	0	Implement	study of anxiety and autism treatments; mix of conventional				1	conventional treatment(s) but done with some telehealth element	1	0	ALL	CHILD	68	ACTUAL	INTERVENTIONAL	2017	United States	Mental Health	Behavioral	3
NCT03091309	0	Implement	evaluates the impact of counseling on medication adherence				1	conventional counseling treatment but with some telehealth administration	1	0	FEMALE	ADULT, OLDER_ADULT	220	ESTIMATED	INTERVENTIONAL	2017	Canada	Infection and Immunity	Behavioral	3
NCT03333577	0	Implement	tests headband at home				1	test medical device	0	0	ALL	CHILD	32	ACTUAL	INTERVENTIONAL	2017	United States	Neurological	Device	1
NCT03333772	1	Evaluate	evaluates the feasibility of implementing a diabetes management intervention via telehealth	0	0	1	1	conventional occupational therapy intervention done via telehealth	1	0	ALL	ADULT	8	ACTUAL	INTERVENTIONAL	2017	United States	Diabetes	Behavioral	3
NCT03748576	1	Evaluate	investigates efficacy of health education/ life style management through WeChat group chat compared to standard clinic prenatal care	1	0	0	1	conventional behavioral intervention done via group chat sessions on WeChat	1	0	FEMALE	ADULT	640	ACTUAL	INTERVENTIONAL	2017	China	Diabetes	Behavioral	3
NCT03045263	1	Evaluate	evaluates application of a parent-training model via telemedicine, with the goal of increasing access to empirically validated care	0	0	1	1	conventional behavioral intervention through telehealth	1	0	ALL	CHILD	7	ACTUAL	INTERVENTIONAL	2017	United States	Neurological	Behavioral	3
NCT03171961	1	Evaluate	compares efficacy of online vs in person clinic visits for weight loss	1	0	0	1	conventional behavioral intervention done online or in person	1	0	FEMALE	ADULT	120	ACTUAL	INTERVENTIONAL	2017	Iran	Weight and Nutrition	Behavioral	3
NCT03878329	1	Evaluate	evaluates impact of telehealth-based home management program compared to provider-based care	1	0	0	1	telemedicine facilitates home monitoring of post-surgery recovery, no digital health tools	1	0	ALL	CHILD, ADULT, OLDER_ADULT	50	ACTUAL	INTERVENTIONAL	2017	United States	Organs	Behavioral	3
NCT03528850	1	Evaluate	evaluates the feasibility and efficay of telehealth to reduce readmissions	1	0	0	1	conventional monitoring done remotely: study provided smartphone and at home BP cuff and pulse ox	1	0	ALL	ADULT, OLDER_ADULT	180	ESTIMATED	INTERVENTIONAL	2017	United States	Other	Other	3
NCT03141905	1	Evaluate	assesses self-managed sick-day protocol	0	1	0	1	remote monitoring using telephone	1	0	ALL	CHILD, ADULT, OLDER_ADULT	342	ACTUAL	INTERVENTIONAL	2017	United States	Organs	Other	3
NCT03260868	1	Evaluate	evaluate the effect of virtual approach via novel technologies versus traditional study conduct on glycemic control in terms of glycated hemoglobin (HbA1c).	1	0	0	1	conventional DM management but done virtually; participants needed access to mobile devices but no novel device or digital health tool specified	1	0	ALL	ADULT, OLDER_ADULT	15	ACTUAL	INTERVENTIONAL	2017	Canada, United States	Diabetes	Drug	3
NCT03259373	1	Evaluate	evaluates mail-based education intervention	0	0	1	1	mailed intervention letters to providers	0	0	ALL	ADULT, OLDER_ADULT	64666	ACTUAL	INTERVENTIONAL	2017	United States	Cardiovascular	Behavioral	1
NCT03309553	1	Evaluate	evaluates the feasibility and efficacy of telehealth screening for children with potential hearing loss	1	0	0	1	conventional screening and referrals but done via telemedicine consults (unspecified platform)	1	0	ALL	CHILD, ADULT	1481	ACTUAL	INTERVENTIONAL	2017	United States	Neurological	Other	3
NCT03304509	1	Evaluate	compares in person to telematic followup visits	1	0	0	1	conventional follow up treatment done via "telematic" follow up	1	0	ALL	CHILD, ADULT, OLDER_ADULT	200	ACTUAL	INTERVENTIONAL	2017	Spain	Clinical Practice	Other	3
NCT03182790	1	Evaluate	evaluates efficacy of multi layered decentralized smoking cessation intervention; also evaluating impact of award on efficacy	0	1	0	1	conventional behavioral interventions delivered through messaging services	1	0	ALL	ADULT, OLDER_ADULT	1311	ACTUAL	INTERVENTIONAL	2017	Hong Kong	Mental Health	Behavioral	3
NCT02985307	1	Evaluate	evaluates efficacy of delivering weight loss intervention via text message	1	0	0	1	weight loss intervention is delivered via text message, no digital health tools	1	0	ALL	ADULT, OLDER_ADULT	120	ESTIMATED	INTERVENTIONAL	2017	United Kingdom	Weight and Nutrition	Behavioral	3
NCT03064360	1	Evaluate	evalautes the feasibility of remote monitoring for MACEs	0	0	1	1	conventional lab biomarkers and remote monitoring but unspecified platforms, just requires access to a smart phone	1	0	ALL	ADULT, OLDER_ADULT	200	ACTUAL	OBSERVATIONAL	2017	United States	Cardiovascular	Behavioral	3
NCT03393338	1	Evaluate	evaluating decentralized, home-based interventions for DM	1	0	0	1	Telehealth visits to complete conventional followups and care	1	0	ALL	ADULT, OLDER_ADULT	200	ACTUAL	INTERVENTIONAL	2017	United States	Diabetes	Behavioral	3
NCT02996565	1	Evaluate	Evaluatingt the efficacy of telehealth care versus standard care	1	0	0	1	conventional treatment/care just done remotely	0	0	ALL	ADULT, OLDER_ADULT	3072	ACTUAL	INTERVENTIONAL	2017	United States	Cardiovascular	Other	1
NCT03564496	0	Implement	objective is to measure change in neural activity following transcranial direct current stimulation done both in clinic and at home				1	intervention uses electric health devices, not digital health tools; use of device is supervised by video call	1	0	ALL	ADULT, OLDER_ADULT	73	ACTUAL	INTERVENTIONAL	2018	United States	Neurological	Device	3
NCT03534284	0	Implement	evaluating treatments for insomnia: drug v CBT				1	CBT delivered via telehealth	1	0	ALL	ADULT, OLDER_ADULT	126	ACTUAL	INTERVENTIONAL	2018	United States	Organs	Behavioral	3
NCT03416283	0	Implement	comparing multiple decentralized methods				1	conventional BP and medication monitoring	1	0	ALL	ADULT, OLDER_ADULT	250	ACTUAL	INTERVENTIONAL	2018	United States	Cardiovascular	Behavioral	3
NCT04038151	0	Implement	evaluates clinical benefits of prosthetic leg system				1	device seems to be a mechanical prosthesis, no digital health tools	1	0	ALL	ADULT, OLDER_ADULT	20	ESTIMATED	INTERVENTIONAL	2018	United States	Musculoskeletal	Device	3
NCT04069793	0	Implement	compares functionality of two different prosthetic wrists				1	interventional devices seem to be standard prostheses, not digital health tools	1	0	ALL	ADULT, OLDER_ADULT	14	ESTIMATED	INTERVENTIONAL	2018	United States	Musculoskeletal	Device	3
NCT03159481	0	Implement	evaluates efficacy of a culturally relevant behavioral intervention to increase medication adherence				1	conventional behavioral intervention delivered over the phone/telehealth	1	0	ALL	ADULT, OLDER_ADULT	441	ACTUAL	INTERVENTIONAL	2018	United States	Neurological	Behavioral	3
NCT03417674	0	Implement	aim is to develop a lifestyle intervention for obesity, including telemedicine visits not evaluating decentralized delivery				1	behavioral and dietary interventions supplemented with telemedicine coaching, no digital health tools	1	0	ALL	ADULT, OLDER_ADULT	30	ACTUAL	INTERVENTIONAL	2018	Germany	Weight and Nutrition	Product	3
NCT03518671	0	Implement	primary aim is to evaluate whether post surgical CBT can address body image disorder, not foused on evaluating the decentralized delivery although it compares two CBT delivery options				1	comparing telehealth delivery to face-to-face delivery of CBT, not a digital health tool	1	0	ALL	ADULT, OLDER_ADULT	11	ACTUAL	INTERVENTIONAL	2018	United States	Oncological and Hematological	Behavioral	3
NCT03681145	1	Evaluate	evaluating feasibility and efficacy of tech-based delivery of problem solving intervention for HIV care	0	0	1	1	conventional behavioral intervention delivered through telehealth and texts	1	0	ALL	ADULT	50	ACTUAL	INTERVENTIONAL	2018	United States	Mental Health	Behavioral	3
NCT03528109	1	Evaluate	compares patient centered home-based CBT and patient centered telehealth CBT with a traditional office-based model of care	1	1	0	1	conventional CBT done through home visits or telehealth	1	0	ALL	CHILD, ADULT	379	ESTIMATED	INTERVENTIONAL	2018	United States	Pediatric	Behavioral	3
NCT03559712	1	Evaluate	evaluate the effectiveness of a collaborative telehealth mental health intervention	1	0	0	1	conventional mental health treatment but done via telemed (unspecified platform)	1	0	ALL	CHILD	122	ESTIMATED	INTERVENTIONAL	2018	United Arab Emirates	Mental Health	Other	3
NCT03466866	1	Evaluate	evaluating the efficacy of a home-based diabetes education	1	0	0	1	conventional diabetes education but done at home via telehealth	1	0	ALL	ADULT, OLDER_ADULT	156	ACTUAL	INTERVENTIONAL	2018	United States	Diabetes	Behavioral	3
NCT03479606	1	Evaluate	examines efficacy of an emotion regulation intervention delivered online	0	0	1	1	conventional skills training done remotely via Zoom calls	1	0	ALL	ADULT, OLDER_ADULT	137	ACTUAL	INTERVENTIONAL	2018	United States	Neurological	Behavioral	3
NCT03414177	1	Evaluate	comparison of in-person versus telemedicine follow-up	1	0	0	1	conventional follow-up just done remotely	0	0	ALL	CHILD, ADULT	15	ACTUAL	INTERVENTIONAL	2018	United States	Respiratory	Other	1
NCT03726710	1	Evaluate	feasibility of telemonitoring versus in-person visits	0	1	0	1	typical blood pressure measurements but just done remotely	1	0	MALE	ADULT, OLDER_ADULT	10	ACTUAL	INTERVENTIONAL	2018	United States	Oncological and Hematological	Behavioral	3
NCT03372187	1	Evaluate	seeing if a behavioral lifestyle intervention can be implemented via telehealht	0	0	1	1	conventional treatment (lifestyle, dietary)	1	0	ALL	ADULT, OLDER_ADULT	20	ACTUAL	INTERVENTIONAL	2018	United States	Neurological	Behavioral	3
NCT03791697	1	Evaluate	evaluate feasibility and safety of telephone postoperative follow up visits compared to traditional face-to-face visits	1	0	0	1	conventional follow up care done via telemedicine	1	0	FEMALE	ADULT, OLDER_ADULT	142	ESTIMATED	INTERVENTIONAL	2018	United States	Other	Other	3
NCT03486405	1	Evaluate	evaluates the feasibility of telehealth via video feedback of running stride and gait training	0	1	0	1	conventional gait training and running education but done via telehealth (use of Hudl Technique application -- sports technique app)	1	0	ALL	ADULT	30	ACTUAL	INTERVENTIONAL	2018	United States	Musculoskeletal	Other	3
NCT03668873	1	Evaluate	evaluates the efficacy of sleep training delivered remotely, comparing an enhanced version (plus live monitoring) with standard care delivered remotely	0	1	0	1	behavioral sleep training program delivered remotely	1	0	ALL	CHILD	90	ACTUAL	INTERVENTIONAL	2018	United States	Sleep	Behavioral	3
NCT03500172	1	Evaluate	evaluates decentralized treatment through mobile vans in community	1	1	0	1	community-based HIV-treatment	0	0	FEMALE	ADULT, OLDER_ADULT	1391	ACTUAL	INTERVENTIONAL	2018	South Africa	Infection and Immunity	Behavioral	1
NCT03575026	1	Evaluate	evaluates effect of behavioral intervention in real-life setting (aim)	0	1	0	1	conventional intervention delivered	0	0	ALL	ADULT, OLDER_ADULT	100	ACTUAL	INTERVENTIONAL	2018	Hong Kong	Neurological	Behavioral	1
NCT03446560	1	Evaluate	evaluates the efficacy of telemedicine monitoring for CPAP treatment	1	0	0	1	conventional CPAP treatment but with telemed followup (unspecified platform)	1	0	ALL	ADULT, OLDER_ADULT	403	ACTUAL	INTERVENTIONAL	2018	Sweden	Sleep	Device	3
NCT03461653	1	Evaluate	evaluates the efficacy of telehealth-led abortion counseling	1	0	0	1	conventional counselling but done via telehealth	1	0	FEMALE	ADULT, OLDER_ADULT	1508	ACTUAL	INTERVENTIONAL	2018	Sweden	Sexual Health	Other	3
NCT03700736	1	Evaluate	compares delivery of a post-partum weight loss intervention via Facebook versus via in-person group sessions	1	0	0	1	conventional behavioral intervention through telehealth; participants are encouraged to use meal tracking app, not considering it a digital health tool	1	0	FEMALE	ADULT, OLDER_ADULT	62	ACTUAL	INTERVENTIONAL	2018	United States	Weight and Nutrition	Behavioral	3
NCT03545906	1	Evaluate	assesses feasibility of school-based telemedicine asthma management compared to usual care	1	0	0	1	conventional care delivered via telemedicine	1	0	ALL	CHILD	360	ESTIMATED	INTERVENTIONAL	2018	United States	Pediatric	Other	3
NCT03468868	1	Evaluate	compares effectiveness of exercise program delivered in a conventional facility-based format versus a telerehabilitation format	1	0	0	1	conventional intervention via telehealth	1	0	ALL	ADULT, OLDER_ADULT	379	ACTUAL	INTERVENTIONAL	2018	United States	Neurological	Behavioral	3
NCT03590509	1	Evaluate	evaluates the efficacy of telehealth home visits for children with medical complexity	1	0	0	1	conventional followups but done virtually	1	0	ALL	CHILD, ADULT, OLDER_ADULT	422	ACTUAL	INTERVENTIONAL	2018	United States	Other	Other	3
NCT03722030	1	Evaluate	comparison of strength-training regiments done via video coaching	0	0	1	1	conventional training exercises but done remotely	1	0	FEMALE	ADULT, OLDER_ADULT	40	ACTUAL	INTERVENTIONAL	2018	United States	Oncological and Hematological	Behavioral	3
NCT05865626	1	Evaluate	evaluates remote monitoring of drug intake	1	1	0	1	conventional intervention delivered through text messaging app	1	0	ALL	ADULT, OLDER_ADULT	30	ACTUAL	INTERVENTIONAL	2018	Gabon	Respiratory	Other	3
NCT03871075	0	Implement	study investigates effects on walking endurance of different interventions				1	involves use of a health device (the pneumatic compression cuffs) but doesn't seem to be a digital component to the device	1	0	ALL	ADULT, OLDER_ADULT	230	ESTIMATED	INTERVENTIONAL	2019	United States	Cardiovascular	Behavioral	3
NCT04302844	0	Implement	evaluates efficacy of particular couples therapy approach, conducted via telehealth since onset of COVID 19				1	therapy sessions since onset of COVID 19 run through telehealth	1	0	ALL	ADULT, OLDER_ADULT	132	ACTUAL	INTERVENTIONAL	2019	United States	Musculoskeletal	Behavioral	3
NCT03172026	0	Implement	examines clinical impact of drug vs placebo				1	conventional drug treatment supplemented with videocall-based rehab	1	0	ALL	ADULT, OLDER_ADULT	2	ACTUAL	INTERVENTIONAL	2019	United States	Neurological	Behavioral	3
NCT04135937	0	Implement	primary aim is to explore smoking cessation treatment preferences among Veteran smokers living with HIV				1	intervention tests a variety of drugs and behavioral interventions, including text messages	1	0	ALL	ADULT, OLDER_ADULT	12	ACTUAL	INTERVENTIONAL	2019	United States	Mental Health	Behavioral	3
NCT03810807	0	Implement	tests efficacy of drug combination				1	conventional drug trial, with some telemedicine visits	1	0	ALL	ADULT, OLDER_ADULT	22	ACTUAL	INTERVENTIONAL	2019	United States	Respiratory	Drug	3
NCT03795818	0	Implement	evaluate efficacy of adapted psychotherapy intervention on adolescents with PTSD				1	conventional psychotherapy done over telehealth	1	0	ALL	CHILD, ADULT	9	ACTUAL	INTERVENTIONAL	2019	United States	Mental Health	Behavioral	3
NCT03914547	0	Implement	evaluating clinical efficacy of "REDCHiP" approach vs. educational attention control				1	educational and behavioral intervention delivered via video sessions	1	0	ALL	CHILD	396	ACTUAL	INTERVENTIONAL	2019	United States	Diabetes	Behavioral	3
NCT03995589	0	Implement	evaluating the predictive efficacy of various characteristics for semi-supervised walking exercises; happens to utilise virtual monitoring elements (not primarily focused on decentralization				1	conventional exercise program but done at home with remote monitoring (unspecified)	1	0	ALL	ADULT, OLDER_ADULT	59	ACTUAL	INTERVENTIONAL	2019	Belgium	Cardiovascular	Other	3
NCT03996239	0	Implement	evaluates the effects of aerobic exercise on biomarkers				1	homebased exercise followed via TeleEx	1	0	ALL	ADULT, OLDER_ADULT	40	ESTIMATED	INTERVENTIONAL	2019	United States	Oncological and Hematological	Behavioral	3
NCT03370705	0	Implement	primary objective of the study is to assess the improvement of endothelial function under sulodexide + conventional treatment or conventional treatment alone				1	conventional treatment; mention of "remote interactions" during study	1	0	ALL	ADULT, OLDER_ADULT	156	ESTIMATED	INTERVENTIONAL	2019	Tunisia	Cardiovascular	Drug	3
NCT04114864	0	Implement	evaluate the efficacy of the DNA-V psychological intervention, done remotely due to COVID 19				1	conventional psychological intervention implemented via videoconferencing	1	0	ALL	CHILD	295	ACTUAL	INTERVENTIONAL	2019	Italy, Netherlands, Slovenia, Sweden, Switzerland, United Kingdom	Pediatric	Behavioral	3
NCT04074109	1	Evaluate	evaluates the feasibility of conducting a RCT where participants are randomized to in person or tele yoga groups	1	0	0	1	yoga-based exercise intervention doesn't involve digital health tools	1	0	ALL	ADULT, OLDER_ADULT	34	ACTUAL	INTERVENTIONAL	2019	United States	Musculoskeletal	Behavioral	3
NCT03550170	1	Evaluate	compare telehealth, internet, and in-person deliveries of fatigue managment intervention	1	0	0	1	conventional behavioral intervention delivered over the internet, telehealth and in person	1	0	ALL	ADULT, OLDER_ADULT	582	ACTUAL	INTERVENTIONAL	2019	United States	Neurological	Behavioral	3
NCT04023175	1	Evaluate	evaluates the efficacy of telemed preop counseling	1	0	0	1	conventional preoperative counseling but done via telehealth	1	0	FEMALE	ADULT, OLDER_ADULT	118	ACTUAL	INTERVENTIONAL	2019	United States	Other	Other	3
NCT04348357	1	Evaluate	evaluates the efficacy of postop telemed versus standard	1	0	0	1	conventional postop followup but done via telemed	1	0	FEMALE	ADULT	53	ACTUAL	INTERVENTIONAL	2019	United States	Sexual Health	Other	3
NCT04245020	1	Evaluate	evaluates different methods for outpatient follow-ups of which two are decentralized	1	1	0	1	follow-ups are delivered with text message or telephone follow-up	1	0	ALL	CHILD, ADULT, OLDER_ADULT	208	ACTUAL	INTERVENTIONAL	2019	Ireland	Geriatric	Other	3
NCT03961711	1	Evaluate	evaluates telemedicine vs. In-office follow-up	1	0	0	1	remote visits using telephone	0	0	ALL	ADULT, OLDER_ADULT	98	ACTUAL	INTERVENTIONAL	2019	United States	Musculoskeletal	Procedure	1
NCT04136340	1	Evaluate	evaluating home virtual follow-ups versus standard care	1	0	0	1	conventional follow-up	1	0	ALL	ADULT, OLDER_ADULT	33	ACTUAL	INTERVENTIONAL	2019	United States	Oncological and Hematological	Other	3
NCT04250012	1	Evaluate	efficacy of internet-based approach	0	1	0	1	conventional treatment just done online	1	0	ALL	ADULT	111	ACTUAL	INTERVENTIONAL	2019	Finland	Mental Health	Behavioral	3
NCT04312321	1	Evaluate	evaluates the feasibility of telemedicine consultations between paramedics and physicians in prehospital settings	0	1	1	1	conventional communication with physicians but comparing phone versus audio-visual modalities	1	0	ALL	CHILD, ADULT, OLDER_ADULT	600	ACTUAL	INTERVENTIONAL	2019	Czechia	Other	Device	3
NCT03413215	1	Evaluate	investigates efficacy of decentralized multi-touch care plan compared to standard at improving outcomes	1	0	0	1	televisits with providers and self care education are the focus of the study, participants use some activity tracking apps to supplement the data, but not clear if they are health-specialized apps	1	0	ALL	ADULT, OLDER_ADULT	50	ESTIMATED	INTERVENTIONAL	2019	Singapore	Diabetes	Behavioral	3
NCT03817229	1	Evaluate	evaluates mHealth intervention for improving medication adherence	0	1	0	1	conventional educational and behavioral interventions done with mHealth	1	0	ALL	CHILD	466	ACTUAL	INTERVENTIONAL	2019	United States	Neurological	Behavioral	3
NCT04240977	1	Evaluate	feasibility of phone-based treatment for refractory epilepsy	0	0	1	1	conventional treatment just done via phone	1	0	ALL	ADULT, OLDER_ADULT	30	ESTIMATED	INTERVENTIONAL	2019	United States	Neurological	Behavioral	3
NCT03806192	1	Evaluate	studies feasibility of delivering the Partners in Care Program to caregivers of patients with acute myeloid leukemia through two decentralized mediums	0	1	0	1	conventional intervention delivered via videoconference and telephone	1	0	ALL	ADULT, OLDER_ADULT	12	ACTUAL	INTERVENTIONAL	2019	United States	Oncological and Hematological	Behavioral	3
NCT03873337	1	Evaluate	tests feasibility and acceptability of a telehealth-delivered intervention; modified due to COVID 19 and new focus is on evaluating decentralized delivery	0	0	1	1	conventional intervention delivered via telehealth due to pandemic	1	0	ALL	ADULT, OLDER_ADULT	34	ACTUAL	INTERVENTIONAL	2019	United States	Mental Health	Behavioral	3
NCT04173806	1	Evaluate	evaluate the effectiveness of a telemedicine training course for residents using Facebook	0	1	0	1	conventional training but done via Facebook to compare with Moodle	1	0	ALL	CHILD, ADULT, OLDER_ADULT	100	ESTIMATED	INTERVENTIONAL	2019	Peru	Other	Other	3
NCT03725332	1	Evaluate	evaluates impact on rural community participants of two decentralized care deliveries (digital and local group care)	0	1	0	1	behavioral interventions done via telemedicine or small groups, no digital health tools	1	0	FEMALE	ADULT	269	ACTUAL	INTERVENTIONAL	2019	United States	Pediatric	Behavioral	3
NCT03707158	1	Evaluate	evaluates comparative effectiveness of clinician led vs self guided therapy with aim of improving the delivery of modernized CBT formats	0	1	0	1	conventional CBT done either through online self guided modules or in person or telehealth visits with professional	1	0	ALL	CHILD, ADULT	338	ACTUAL	INTERVENTIONAL	2019	United States	Mental Health	Behavioral	3
NCT03872648	1	Evaluate	compares two different settings for genital surgery, of which one is decentralized	1	0	0	1	the intervention is the genital surgery	0	0	MALE	CHILD, ADULT, OLDER_ADULT	64	ESTIMATED	OBSERVATIONAL	2019	Germany	Sexual Health	No Data	1
NCT03932760	1	Evaluate	evaluates efficacy of telehealth approach for treating perinatal depression by comparing two behavioral and social interventions	0	1	0	1	conventional behavioral interventions delivered via videoconference, no digital health tools	1	0	FEMALE	ADULT, OLDER_ADULT	98	ACTUAL	INTERVENTIONAL	2019	United States	Mental Health	Behavioral	3
NCT04039698	1	Evaluate	evaluates the feasibility of HepC therapy using telemed	0	0	1	1	conventional hepC management but done via video calls and instant messages	1	0	ALL	ADULT, OLDER_ADULT	144	ACTUAL	INTERVENTIONAL	2019	Brazil	Infection and Immunity	Drug	3
NCT04071873	1	Evaluate	evaluates feasibillity of involvement of traditional healers	0	1	0	1	point-of-care testing	0	0	ALL	ADULT, OLDER_ADULT	200	ACTUAL	INTERVENTIONAL	2019	Tanzania	Mental Health	Behavioral	1
NCT04023487	1	Evaluate	evaluates efficacy of delivering REAL-T program via telehealth compared to usual care	1	0	0	1	occupational therapy delivered via telehealth	1	0	ALL	ADULT	209	ACTUAL	INTERVENTIONAL	2019	United States	Diabetes	Behavioral	3
NCT03901833	1	Evaluate	examines efficacy and feasibility of telemedicine breastfeeding support intervention	1	0	0	1	conventional behavioral intervention provided via telemedicine	1	0	ALL	CHILD, ADULT, OLDER_ADULT	56	ACTUAL	INTERVENTIONAL	2019	United States	Sexual Health	Behavioral	3
NCT03823469	1	Evaluate	evaluates the efficacy of a telemedicine culinary program for obesity	0	1	0	1	conventional "culinary coaching" but done remotely	1	0	ALL	ADULT, OLDER_ADULT	75	ACTUAL	INTERVENTIONAL	2019	Israel, United States	Weight and Nutrition	Behavioral	3
NCT03794375	1	Evaluate	evaluates impact of care transition using telemedicine solutions	1	0	0	1	intervention is checking with telehealth whether routine consultation at primary care level has taken place	1	0	ALL	CHILD, ADULT, OLDER_ADULT	472	ESTIMATED	INTERVENTIONAL	2019	Brazil	Oncological and Hematological	Other	3
NCT03808818	1	Evaluate	evaluates the feasibility of virtual tobacco cessation counscelling sessions	1	0	0	1	conventional smoking cessation information but given virtually in a counseling session -- happens to use MGH telehealth platform	1	0	ALL	ADULT, OLDER_ADULT	415	ACTUAL	INTERVENTIONAL	2019	United States	Oncological and Hematological	Behavioral	3
NCT04109716	1	Evaluate	examines effects of telehealth-administered depression prevention program, as compared to services as usual	1	0	0	1	conventional behavioral intervention done "predominately" through telehealth	1	0	ALL	CHILD, ADULT, OLDER_ADULT	242	ACTUAL	INTERVENTIONAL	2019	United States	Mental Health	Behavioral	3
NCT05784220	1	Evaluate	evaluating the feasibility of DPP curriculum delivered via text-based education modules	0	0	1	1	conventional DPP but delivered via text and telephone	1	0	ALL	ADULT, OLDER_ADULT	2174	ACTUAL	INTERVENTIONAL	2019	Canada	Diabetes	Behavioral	3
NCT04035980	1	Evaluate	evaluates efficacy and acceptance of a telemedicine based program versus conventional healthcare assistance	1	0	0	1	conventional medical evaluation done via telemedicine	1	0	ALL	ADULT, OLDER_ADULT	166	ESTIMATED	INTERVENTIONAL	2019	Spain	Infection and Immunity	Behavioral	3
NCT05822921	1	Evaluate	assess efficacy and acceptability of mobile unit and telehealth delivery of assessments for ASD in rural areas	1	1	0	1	conventional behavioral study done out in communities and via telehealth	1	0	ALL	CHILD	21	ACTUAL	INTERVENTIONAL	2019	United States	Neurological	Behavioral	3
NCT04560595	0	Implement	primarily looking at caffeine reduction program; further looks at an online format				1	conventional treatment but has online elements	1	0	ALL	ADULT, OLDER_ADULT	109	ACTUAL	INTERVENTIONAL	2020	United States	Mental Health	Behavioral	3
NCT04751864	0	Implement	examines efficacy of brain stimulation device on anxiety				1	study examines electrical stimulation device, no digital health tools apparent	0	0	ALL	ADULT, OLDER_ADULT	150	ESTIMATED	INTERVENTIONAL	2020	United States	Mental Health	Device	1
NCT05114018	0	Implement	study visits are via telehealth, at home or in clinic				1	intervention is dietary supplement	0	0	ALL	ADULT, OLDER_ADULT	144	ACTUAL	INTERVENTIONAL	2020	Germany, Ireland	Diabetes	Dietary Supplement	1
NCT04788355	0	Implement	at-home follow-up through telemedicine				1	drug intervention	1	0	ALL	ADULT, OLDER_ADULT	176	ACTUAL	INTERVENTIONAL	2020	Brazil	Other	Drug	3
NCT04380870	0	Implement	examines covid related symptoms and use of chinese herbal medicines, happens to be done via telehealth				1	"conventional" CHM but tracked via telehealth	1	0	ALL	ADULT, OLDER_ADULT	500	ESTIMATED	OBSERVATIONAL	2020	United States	Infection and Immunity	Dietary Supplement	3
NCT04584645	0	Implement	comparing efficacy of messages vs no messages in vaccine uptake, not evaluating decentralized delivery, but focused on impact of intervention itself				1	informational prompts and behavioral intervention delivered via digital messages	1	0	ALL	ADULT, OLDER_ADULT	49138	ACTUAL	INTERVENTIONAL	2020	United States	Cardiovascular	Other	3
NCT04495946	0	Implement	implements virtual visits and remote patient montiroring, virtual care delivery and phone and EHR-based support to advance sepsis survivorship				1	conventional treatment using digital tools	1	0	ALL	ADULT, OLDER_ADULT	4018	ACTUAL	INTERVENTIONAL	2020	United States	Other	Behavioral	3
NCT04460014	0	Implement	investigates efficacy of simple cognitive task (incidentally done on smartphone) at reducing intrusive memories of trauma				1	cognitive intervention (tetris) done on participant smartphones	1	0	ALL	ADULT, OLDER_ADULT	164	ACTUAL	INTERVENTIONAL	2020	Sweden	Mental Health	Behavioral	3
NCT04298086	0	Implement	evaluates aromatase levels in postmenopausal women with exercise and plant-based diet				1	conventional exercise and diet treatment but exercise done remotely via telemed	1	0	FEMALE	ADULT, OLDER_ADULT	43	ACTUAL	INTERVENTIONAL	2020	United States	Oncological and Hematological	Other	3
NCT04959565	0	Implement	evaluated the efficacy of behavioral intervention for sports nutrition, utilised online modality				1	conventional educational materials just presented online	1	0	FEMALE	ADULT	50	ACTUAL	INTERVENTIONAL	2020	Germany, Ireland, Norway, Sweden	Other	Behavioral	3
NCT04393961	0	Implement	remote trial for at-home Covid test				1	intervention is the at-home self-test	0	0	ALL	ADULT, OLDER_ADULT	600	ESTIMATED	INTERVENTIONAL	2020	United States	Infection and Immunity	Device	1
NCT04264390	0	Implement	evaluates efficacy of a home-based movement-to-music program for increasing physical activity among adolescents with cerebral palsy; testing whether the intervention is effective with a new population, the intervention is established to be home-based				1	intervention involves watching movement to music videos, along with coaching calls	1	0	ALL	CHILD, ADULT	59	ACTUAL	INTERVENTIONAL	2020	United States	Musculoskeletal	Behavioral	3
NCT04332107	0	Implement	implements remote methods for study communication				1	drug intervention	1	0	ALL	ADULT, OLDER_ADULT	263	ACTUAL	INTERVENTIONAL	2020	United States	Infection and Immunity	Drug	3
NCT02777047	0	Implement	evaluates discharge approaches with anticoagulent treatment				1	conventional drug treatment with remote contact and virtual visits	1	0	ALL	ADULT, OLDER_ADULT	56	ACTUAL	INTERVENTIONAL	2020	Canada	Other	Other	3
NCT04299191	0	Implement	assesses drug safety, tolerability, and dosing				1	conventional drug treatment trial,	1	0	ALL	CHILD, ADULT	18	ESTIMATED	INTERVENTIONAL	2020	United States	Oncological and Hematological	Drug	3
NCT05345080	0	Implement	comparing an already decentralized standard; the decentralization was also required due to covid				1	conventional educational and monitoring just done remotely; not testing any digital health devices	1	0	ALL	ADULT, OLDER_ADULT	28	ACTUAL	INTERVENTIONAL	2020	United States	Respiratory	Behavioral	3
NCT04064086	0	Implement	primary goal to assess the effectiveness of pre-ESKD education for veterans with CKD				1	conventional CKD treatment with optional telehealth elements	1	0	ALL	ADULT, OLDER_ADULT	544	ESTIMATED	INTERVENTIONAL	2020	United States	Organs	Other	3
NCT05460663	0	Implement	examines effectiveness of the Stress Management and Resilience Training (SMART) in increasing resilience among study participants				1	conventional cbt intervention done in person or online	1	0	ALL	ADULT, OLDER_ADULT	56	ACTUAL	INTERVENTIONAL	2020	United States	Other	Behavioral	3
NCT04228289	0	Implement	efficacy of oxytocin and PE for PTSD				1	conventional drug and psych treatment with option to do via telemedicine	1	0	ALL	ADULT, OLDER_ADULT	188	ESTIMATED	INTERVENTIONAL	2020	United States	Mental Health	Drug	3
NCT04240756	0	Implement	primary objective to observe CBT alone vs. CBT with adhd medication; telehealth evaluation secondary				1	conventional ADHD treatment but done remotely	1	0	ALL	CHILD, ADULT, OLDER_ADULT	240	ESTIMATED	INTERVENTIONAL	2020	United States	Pediatric	Behavioral	3
NCT04318886	0	Implement	examines efficacy of ENABLE palliative care lay coach intervention, which happens to be done with either in person or telephone sessions				1	conventional intervention involving no digital health devices	1	0	ALL	ADULT, OLDER_ADULT	588	ESTIMATED	INTERVENTIONAL	2020	United States	Oncological and Hematological	Behavioral	3
NCT04385797	0	Implement	purpose of study to evaluate the impact of social isolation on elderly and caregivers (dementia); not evaluating a decentralised approach				1	conventional interviews but done via telephone	1	0	ALL	ADULT, OLDER_ADULT	200	ACTUAL	OBSERVATIONAL	2020	Spain	Neurological	Other	3
NCT05252026	0	Implement	aim is to design and evaluate a preventative group therapy intervention for adolescents with emotional disorders				1	conventional group therapy delivered via telehealth (as result of Covid19 restrictions)	1	0	ALL	CHILD, ADULT	68	ACTUAL	INTERVENTIONAL	2020	Spain	Mental Health	Behavioral	3
NCT04477902	0	Implement	online survey to gather information regarding COVID-19; primary aim is gathering of data to better understand COVID19, not necessarily to test feasibility of remote surveys				1	conventional survey but done online	1	0	ALL	ADULT, OLDER_ADULT	64	ACTUAL	OBSERVATIONAL	2020	United States	Infection and Immunity	Other	3
NCT04648553	0	Implement	compares task based grounding intervention to enhanced standard care				1	behavioral therapy done over telehealth sessions	1	0	ALL	CHILD, ADULT, OLDER_ADULT	28	ACTUAL	INTERVENTIONAL	2020	United States	Neurological	Behavioral	3
NCT04587752	0	Implement	evaluating a novel CBT for weight-related bullying, sessions via telehealth				1	conventional cbt delivered by telehealth	1	0	FEMALE	CHILD	30	ACTUAL	INTERVENTIONAL	2020	United States	Mental Health	Behavioral	3
NCT04360265	0	Implement	evaluating the efficacy of a drug treatment for MPS Type IIIA				1	conventional drug treament; one cohort receiving telehealth visits	1	0	ALL	CHILD, ADULT, OLDER_ADULT	33	ESTIMATED	INTERVENTIONAL	2020	Australia, Spain, United States	Other	Drug	3
NCT04291482	0	Implement	seeing if tailored digital text messages can improve weight outcomes, but not necessarily seeing if the treatment can be done decentralized -- comparing it against an already decentralized method				1	conventional information and treatment but done in a tailored fashion for the experiment arm; would not consider this a digital health intervention as no novel digital device or service is utilised/tested	1	0	ALL	ADULT, OLDER_ADULT	285	ACTUAL	INTERVENTIONAL	2020	Poland	Weight and Nutrition	Behavioral	3
NCT04281849	0	Implement	evaluates the efficacy of an exercise program for recently hospitalized HF patients				1	conventional exercise and mobility interventions	1	0	ALL	ADULT, OLDER_ADULT	29	ACTUAL	INTERVENTIONAL	2020	United States	Cardiovascular	Behavioral	3
NCT04694846	0	Implement	evaluates a mixed methods approach to tobacco cessation - some elements happen to be available remotely				1	conventional tobacco cessation remedies but done in combination and with optional remote visits	1	0	ALL	ADULT, OLDER_ADULT	40	ESTIMATED	INTERVENTIONAL	2020	United States	Respiratory	Drug	3
NCT04572360	0	Implement	evalutes an exercise program on pulmonary fibrosis				1	conventional treatment with tele-exercise sessions and remote monitoring	1	0	ALL	ADULT, OLDER_ADULT	172	ESTIMATED	INTERVENTIONAL	2020	Hong Kong	Infection and Immunity	Other	3
NCT06068699	0	Implement	evaluates effect of postcards to improve remote monitoring				1	uses postcards	0	0	ALL	CHILD, ADULT, OLDER_ADULT	6351	ACTUAL	INTERVENTIONAL	2020	United States	Cardiovascular	Other	1
NCT04279834	0	Implement	comparing sleep education with PAP treatment for efficacy on decreasing daytime sleepiness				1	conventional behavioral interventions done in group sessions and at home (PAP use)	1	0	ALL	ADULT, OLDER_ADULT	495	ESTIMATED	INTERVENTIONAL	2020	United States	Cardiovascular	Behavioral	3
NCT04727567	0	Implement	evaluating level of tailored care, not necessarily the decentralisation of care				1	conventional care but done in varying degrees	1	0	ALL	ADULT, OLDER_ADULT	454	ACTUAL	OBSERVATIONAL	2020	United States	Other	No Data	3
NCT04262505	0	Implement	assessing effects of Mediterranean diet vs. Irish healthy eating guidelines				1	conventional dietary intervention with teleconsultations	1	0	ALL	ADULT, OLDER_ADULT	44	ACTUAL	INTERVENTIONAL	2020	Ireland	Musculoskeletal	Behavioral	3
NCT04335487	0	Implement	compares preference for disorder-specific therapy for PTSD versus transdiagnostic program for depression, anxiety, and PTSD, both internet delivered				1	conventional therapy interventions that are internet delivered	1	0	ALL	ADULT, OLDER_ADULT	50	ESTIMATED	INTERVENTIONAL	2020	Canada	Mental Health	Behavioral	3
NCT04673513	0	Implement	comparing two psych therapies; done via telehealth due to COVID19				1	conventional psych treatments	1	0	ALL	ADULT, OLDER_ADULT	150	ACTUAL	INTERVENTIONAL	2020	United States	Mental Health	Other	3
NCT04412330	0	Implement	feasibility study of additional PT interventions to recovering COVID19 patients				1	conventional exercise/PT treatment but some done at home (i.e., remote)	1	0	ALL	ADULT, OLDER_ADULT	32	ACTUAL	INTERVENTIONAL	2020	United States	Infection and Immunity	Other	3
NCT04839952	0	Implement	comparing already decentralized treatment with addiitonal educational components				1	conventional patient education done remotely	1	0	ALL	CHILD, ADULT	59	ACTUAL	INTERVENTIONAL	2020	United States	Pediatric	Behavioral	3
NCT04499391	1	Evaluate	evaluates the effectiveness of telehealth educational modules to implement infection-control in nursing homes	0	1	0	1	conventional educational modules but delivered via Zoom	1	0	ALL	ADULT, OLDER_ADULT	136	ACTUAL	INTERVENTIONAL	2020	United States	Infection and Immunity	Other	3
NCT05417607	1	Evaluate	assesses feasibility of caregiver coaching delivered remotely	0	0	1	1	conventional behavioral coaching through telehealth	1	0	ALL	CHILD	57	ACTUAL	INTERVENTIONAL	2020	United States	Neurological	Behavioral	3
NCT04428905	1	Evaluate	evaluates the efficacy of telehealth self-management for lung cancer and colorectal cancer survivors	0	1	0	1	conventional care planning but done via telehealth (unspecified platform)	1	0	ALL	ADULT, OLDER_ADULT	414	ACTUAL	INTERVENTIONAL	2020	United States	Respiratory	Other	3
NCT04198584	1	Evaluate	evaluates the delivery of CBT via videoconference compared to standard care	1	0	0	1	conventional CBT intervention delivered through videoconference format	1	0	ALL	ADULT, OLDER_ADULT	32	ACTUAL	INTERVENTIONAL	2020	United States	Infection and Immunity	Behavioral	3
NCT04566068	1	Evaluate	tests feasibility and acceptability of a virtual cognitive behavioral program for insomnia for survivors of cancer	1	0	0	1	conventional behavioral intervention delivered via telehealth; includes sleep trackers, but not specified if they are digitally connected devices	1	0	ALL	ADULT, OLDER_ADULT	40	ACTUAL	INTERVENTIONAL	2020	United States	Oncological and Hematological	Behavioral	3
NCT04575324	1	Evaluate	aims to establish effectiveness of telemedicine approach for linking syringe exchange clients to medications for opioid use disorder	1	0	0	1	conventional care provided via telemedicine, no digital health tools	1	0	ALL	ADULT, OLDER_ADULT	275	ACTUAL	INTERVENTIONAL	2020	United States	Mental Health	Behavioral	3
NCT04522492	1	Evaluate	tests effectiveness of internet delivered CBT for skin picking	0	1	0	1	conventional CBT delivered remotely over the internet	1	0	ALL	ADULT, OLDER_ADULT	18	ACTUAL	INTERVENTIONAL	2020	Brazil	Dermatological	Behavioral	3
NCT04806477	1	Evaluate	compares diagnostic accuracy of telemedicine consultation in comparison with the face-to-face evaluation for COVID 19	1	0	0	1	conventional consultation done via telemedicine or in person	1	0	ALL	ADULT, OLDER_ADULT	98	ACTUAL	INTERVENTIONAL	2020	Brazil	Respiratory	Other	3
NCT04267185	1	Evaluate	examines feasibility of family caregiver-patient dyad intervention for MS management; focus on family dyads seen as decentralization being evaluated	0	0	1	1	intervention includes telehrehabilitation and support phone calls	1	0	ALL	ADULT, OLDER_ADULT	22	ACTUAL	INTERVENTIONAL	2020	Canada	Neurological	Behavioral	3
NCT04809155	1	Evaluate	pilot effectiveness study of Girl2Girl, a text messaging-based pregnancy prevention program	0	1	0	1	conventional behavioral intervention through text messages	1	0	FEMALE	CHILD, ADULT	574	ESTIMATED	INTERVENTIONAL	2020	United States	Sexual Health	Behavioral	3
NCT04069624	1	Evaluate	tests effectiveness of delivering medication for opioid use disorder pre-treatment via telehealth, alone and with peer navigation	1	1	0	1	behavioral intervention delivered via phone and telehealth	1	0	FEMALE	ADULT, OLDER_ADULT	900	ESTIMATED	INTERVENTIONAL	2020	United States	Mental Health	Behavioral	3
NCT05859893	1	Evaluate	primary objective to assess the impact of turkish music on stress and loneliness; happened to be implemented virtually	0	0	1	1	conventional music therapy but done remotely	1	0	ALL	OLDER_ADULT	70	ACTUAL	INTERVENTIONAL	2020	Turkey	Mental Health	Behavioral	3
NCT04618458	1	Evaluate	evaluates implementation and efficacy of a telehealth diabetes prevention intervention	0	0	1	1	conventional behavioral intervention through telehealth	1	0	ALL	CHILD	38	ACTUAL	INTERVENTIONAL	2020	United States	Pediatric	Behavioral	3
NCT04633616	1	Evaluate	evaluating the impact of tailored patient-provider communication on patient engagement and clinical outcomes of adult dermatology patients compared to non-tailored patient-provider communication; essentially, evaluating decentralised delivery methods	0	1	0	1	conventional patient education but delivered via different online modalities (e.g., SMS, facebook, etc)	1	0	ALL	ADULT, OLDER_ADULT	134	ACTUAL	INTERVENTIONAL	2020	United States	Dermatological	Other	3
NCT04435262	1	Evaluate	evaluates utility/efficacy of remote monitoring and follow up of syncopy patients	1	0	0	1	conventional follow-up but done remote; no specified app or unique platform utilized. Rather sparse information on trial page	1	0	ALL	CHILD, ADULT, OLDER_ADULT	200	ESTIMATED	OBSERVATIONAL	2020	Italy	Cardiovascular	Other	3
NCT04266366	1	Evaluate	Evaluating telehealth exercises versus face-to-face	1	0	0	1	conventional exercise program done virtually	0	0	ALL	ADULT, OLDER_ADULT	540	ACTUAL	INTERVENTIONAL	2020	Spain	Pain	Other	1
NCT04753099	1	Evaluate	evaluates effectiveness of occupation-based coaching (OBC) via telehealth	0	0	1	1	conventional occupation-based coaching done via telehealth	1	0	ALL	CHILD	16	ACTUAL	INTERVENTIONAL	2020	United States	Diabetes	Behavioral	3
NCT05203627	1	Evaluate	evaluates the feasibility of a telehealth-delivered diet support intervention	1	0	0	1	conventional dietary support but done via telehealth visits	1	0	ALL	ADULT, OLDER_ADULT	53	ACTUAL	INTERVENTIONAL	2020	United States	Oncological and Hematological	Other	3
NCT04607239	1	Evaluate	evaluates the efficacy of telemonitoring (telephone call) for home BP data collection	1	0	0	1	conventional measurements and interactions but done via telephone	1	0	ALL	ADULT, OLDER_ADULT	460	ESTIMATED	INTERVENTIONAL	2020	Tunisia	Cardiovascular	Procedure	3
NCT04870099	1	Evaluate	evaluating CBT with an eCoach and feasibility of utilising twitter to virtually recruit for self help CBT	0	0	1	1	conventional CBT but with an eCoach	1	0	ALL	ADULT, OLDER_ADULT	141	ACTUAL	INTERVENTIONAL	2020	United States	Other	Behavioral	3
NCT04336358	1	Evaluate	determine safety, efficacy, and acceptability of telemedicine medical abortion care vs in person	1	0	0	1	conventional abortion planning care done via online messages	1	0	FEMALE	ADULT	900	ESTIMATED	INTERVENTIONAL	2020	South Africa	Sexual Health	Other	3
NCT05166525	1	Evaluate	tests the efficacy of tailored meals with remote nutritional counseling compared to medically tailored meals and usual care	1	1	0	1	interventions: meals, no mention of digital health tool for remote monitoring	0	0	ALL	ADULT, OLDER_ADULT	2000	ACTUAL	INTERVENTIONAL	2020	United States	Diabetes	Other	1
NCT04038632	1	Evaluate	evaluates decentralized diagnostic approach	0	1	0	1	using conventional diagnostic devices	0	0	ALL	CHILD	26000	ESTIMATED	INTERVENTIONAL	2020	Cambodia, Cameroon, Cote D'Ivoire, Mozambique, Sierra Leone, Uganda	Pediatric	Other	1
NCT04822480	1	Evaluate	evaluates the efficacy of DPP done via telehealth	0	0	1	1	conventional DPP but done via telehealth	1	0	ALL	ADULT, OLDER_ADULT	500	ESTIMATED	OBSERVATIONAL	2020	United States	Diabetes	Behavioral	3
NCT04630249	1	Evaluate	evaluates feasibility of remote, mobile based intervention for womens health	1	0	0	1	conventional intervention delivered through text messages	1	0	FEMALE	ADULT	415	ACTUAL	INTERVENTIONAL	2020	United States	Mental Health	Behavioral	3
NCT04368299	1	Evaluate	evaluating the efficacy of telehealth followups to reduce COVID19 exposure	1	0	0	1	conventional followup but done virtually	1	0	ALL	ADULT, OLDER_ADULT	144	ACTUAL	INTERVENTIONAL	2020	Hong Kong	Other	Other	3
NCT04547543	1	Evaluate	compares video consultation to face-to-face	1	0	0	1	follow-up delivered by videoconferencing tool	1	0	ALL	ADULT, OLDER_ADULT	250	ESTIMATED	INTERVENTIONAL	2020	France	Sleep	Other	3
NCT04316286	1	Evaluate	evaluates non-inferiority of telemedicine multidisciplinary approach to standard care	1	0	1	1	conventional visits through telemedicine	1	0	ALL	CHILD, ADULT, OLDER_ADULT	202	ACTUAL	INTERVENTIONAL	2020	Italy	Sleep	Procedure	3
NCT04635462	1	Evaluate	evaluate the effectiveness of remote monitoring of physical exercises and cognitive trainings	0	1	0	1	conventional exercise and cognitive training but done remotely (e.g. youtube videos)	1	0	ALL	ADULT, OLDER_ADULT	127	ACTUAL	INTERVENTIONAL	2020	Canada	Geriatric	Other	3
NCT04661189	1	Evaluate	evaluates training at home, decentralized	0	0	1	1	conventional cognitive and physical trainings	1	0	ALL	ADULT, OLDER_ADULT	122	ACTUAL	INTERVENTIONAL	2020	Canada	Cardiovascular	Behavioral	3
NCT05587634	1	Evaluate	evaluation of decentralized, health coaching model with additional digital elements	0	1	1	1	conventional health coaching but done digitally	1	0	ALL	CHILD	25	ACTUAL	INTERVENTIONAL	2020	United States	Musculoskeletal	Behavioral	3
NCT04615416	1	Evaluate	evaluate efficacy of emotion regulation therapy delivered by telehealth	0	0	1	1	conventional therapy intervention via telehealth	1	0	ALL	ADULT, OLDER_ADULT	100	ACTUAL	INTERVENTIONAL	2020	United States	Mental Health	Behavioral	3
NCT04042337	1	Evaluate	examines efficacy of training parents in PRT via secure video conferencing	0	0	1	1	conventional behavioral intervention through videoconferences	1	0	ALL	CHILD	40	ESTIMATED	INTERVENTIONAL	2020	United States	Neurological	Behavioral	3
NCT04248725	1	Evaluate	evaluates telehealth pain self-management intervention compared to standard care (waitlist)	1	0	0	1	conventional behavioral intervention done via telehealth	1	0	ALL	ADULT, OLDER_ADULT	200	ACTUAL	INTERVENTIONAL	2020	United States	Musculoskeletal	Behavioral	3
NCT04338750	1	Evaluate	assesses feasibility of Telephone Acceptance and Commitment Therapy Intervention for Caregivers of adults with Alzheimer's disease or related dementias	0	0	1	1	conventional behavioral intervention delivered by phone	0	0	ALL	ADULT, OLDER_ADULT	60	ACTUAL	INTERVENTIONAL	2020	United States	Mental Health	Behavioral	1
NCT04423848	1	Evaluate	evaluates the feasibility of remote patient monitoring for lymphoma patients	0	0	1	1	conventional care but with remote monitoring (unspecified)	1	0	ALL	ADULT, OLDER_ADULT	3	ACTUAL	INTERVENTIONAL	2020	United States	Oncological and Hematological	Other	3
NCT03970070	1	Evaluate	evaluates the efficacy of a telehealth perioperative ostomy self management program	0	0	1	1	conventional self-management information but done via telehealth (unspecified platform)	1	0	ALL	ADULT, OLDER_ADULT	6	ACTUAL	INTERVENTIONAL	2020	United States	Oncological and Hematological	Other	3
NCT04644640	1	Evaluate	evaluates the effectiveness of telerehab post meniscectomy	1	0	0	1	conventional rehab done via telemed (unspecified platform)	1	0	ALL	ADULT, OLDER_ADULT	60	ACTUAL	INTERVENTIONAL	2020	United States	Musculoskeletal	Other	3
NCT04783402	1	Evaluate	evaluates the effects of telehealth-based occupational therapy for cancer patients	0	1	0	1	conventional cognitive training programs but done via videoconfererncing (use of e-OTCAT program but no more information is given)	1	0	FEMALE	ADULT, OLDER_ADULT	98	ESTIMATED	INTERVENTIONAL	2020	Spain	Oncological and Hematological	Other	3
NCT04139382	1	Evaluate	evaluates the efficacy of telephone consults v. standard face to face	1	0	0	1	conventional abortion consult but over telephone	1	0	FEMALE	CHILD, ADULT, OLDER_ADULT	125	ACTUAL	INTERVENTIONAL	2020	United Kingdom	Sexual Health	Other	3
NCT03997513	1	Evaluate	assesses "feasibility and impact" of telehealth delivery of COPD rehab program	1	0	0	1	exercise and educational programs are delivered via videoconferencing, no digital health tool	1	0	ALL	ADULT, OLDER_ADULT	5	ACTUAL	INTERVENTIONAL	2020	United States	Respiratory	Behavioral	3
NCT04586842	1	Evaluate	evaluating community based delivery of occupational therapy compared to standard community based care	0	1	0	1	conventional intervention done via telehealth and in home settings	1	0	ALL	ADULT, OLDER_ADULT	134	ESTIMATED	INTERVENTIONAL	2020	Spain	Mental Health	Behavioral	3
NCT04269967	1	Evaluate	evaluate the feasibility of telerehab exercises for patients after mastectomy	1	0	0	1	conventional rehab exercises and program but done remotely (unspecified platform)	1	0	FEMALE	ADULT, OLDER_ADULT	40	ESTIMATED	OBSERVATIONAL	2020	Singapore	Oncological and Hematological	Other	3
NCT04340570	1	Evaluate	compares home medication management to home visits by pharmacist	0	1	0	1	pharmacist home visit facilitated by telehealth	1	0	ALL	OLDER_ADULT	376	ACTUAL	INTERVENTIONAL	2020	United States	Other	Behavioral	3
NCT04368845	1	Evaluate	evaluate the efficacy of telehealth rehab vs. standard tele-followup for covid patients after discharge	0	1	0	1	conventional rehab exercises and support but done via teleconferencing (unspecified platform)	1	0	ALL	ADULT, OLDER_ADULT	82	ACTUAL	INTERVENTIONAL	2020	Greece	Infection and Immunity	Device	3
NCT04535284	1	Evaluate	evaluates the efficacy of post-discharge support for caregivers using telehealth	1	0	0	1	conventional health coaching program but done remotely	1	0	ALL	ADULT, OLDER_ADULT	80	ESTIMATED	INTERVENTIONAL	2020	United States	Mental Health	Behavioral	3
NCT04153864	1	Evaluate	evaluates the efficacy of BA treatment delivered via telehealth compared to standard	1	0	0	1	conventional BA treatment but done via telemed	1	0	FEMALE	ADULT, OLDER_ADULT	1230	ACTUAL	INTERVENTIONAL	2020	Canada, United States	Mental Health	Behavioral	3
NCT03834974	1	Evaluate	examines feasibility and acceptability of social media-hosted tanning intervention	0	0	1	1	behavioral intervention (social media campaign drafting) done online	1	0	ALL	ADULT	66	ACTUAL	INTERVENTIONAL	2020	United States	Oncological and Hematological	Behavioral	3
NCT04521595	1	Evaluate	evaluating non-invasive sleep-apnea tracking measures	0	0	1	1	conventional tracking with digital components	1	0	ALL	CHILD	17	ACTUAL	INTERVENTIONAL	2020	United States	Pediatric	Behavioral	3
NCT04838990	1	Evaluate	evaluates the feasibility of remote visits for MS patients	1	1	0	1	conventional neurological exams and evaluations but done virtually	1	0	ALL	CHILD, ADULT, OLDER_ADULT	45	ACTUAL	INTERVENTIONAL	2020	Austria	Neurological	Other	3
NCT04856514	1	Evaluate	evaluates effectiveness of telehealth delivery of PEERS intervention	0	0	1	1	conventional behavioral intervention via telehealth	1	0	ALL	CHILD	8	ACTUAL	INTERVENTIONAL	2020	United States	Oncological and Hematological	Behavioral	3
NCT04264572	1	Evaluate	assesses efficacy of home-delivered meals and telehealth nutritional consultations	1	1	0	1	counseling over video visits using smartphone, tablet or computer with WIFI	1	0	ALL	ADULT, OLDER_ADULT	600	ESTIMATED	INTERVENTIONAL	2020	United States	Diabetes	Behavioral	3
NCT04081779	1	Evaluate	evaluates efficacy of telehealth plus self generated care plan	0	1	0	1	conventional educational intervention via telephone	1	0	ALL	ADULT, OLDER_ADULT	200	ESTIMATED	INTERVENTIONAL	2020	United States	Respiratory	Other	3
NCT04343872	1	Evaluate	evaluating feasibility of decentralized delivery (rural clinic network and telehealth) for diabetes care	0	0	1	1	behavioral lifestyle intervention and medication, no digital health tool	1	0	ALL	ADULT, OLDER_ADULT	36	ACTUAL	INTERVENTIONAL	2020	United States	Diabetes	Behavioral	3
NCT04799405	1	Evaluate	assesses feasibility of telehealth supervised, caregiver-delivered, home-based transcranial direct current stimulation	0	0	1	1	intervention uses electric health devices, not digital health tools	1	0	ALL	ADULT, OLDER_ADULT	5	ACTUAL	INTERVENTIONAL	2020	United States	Mental Health	Device	3
NCT04466852	1	Evaluate	evaluating the efficacy of telemedicine based care management	1	0	0	1	conventional care management for heart disease but done virtually	1	0	ALL	ADULT, OLDER_ADULT	720	ESTIMATED	INTERVENTIONAL	2020	Brazil	Cardiovascular	Other	3
NCT04411381	1	Evaluate	evaluates effectiveness of telemedicine-based model of care to assess hepatitis C sustained virological response after treatment	1	0	0	1	conventional followup done at home with telemedicine followup visit	1	0	ALL	ADULT, OLDER_ADULT	136	ESTIMATED	INTERVENTIONAL	2020	Spain	Infection and Immunity	Other	3
NCT04798521	1	Evaluate	evaluates effectiveness of telemedicine approach to community-based care	1	1	0	1	delivery of treatment using telemedicine	1	0	ALL	ADULT, OLDER_ADULT	203	ACTUAL	INTERVENTIONAL	2020	United States	Infection and Immunity	Other	3
NCT04571619	0	Implement	comparing efficacy of drug to drug plus pain coping skills training				1	behavioral intervention delivered via telehealth (video and phone)	1	0	ALL	ADULT, OLDER_ADULT	643	ACTUAL	INTERVENTIONAL	2021	United States	Mental Health	Behavioral	3
NCT04810650	0	Implement	evaluates a plethora of treatment methods for HIV; alcoholism; and HTN patients; some elements happen to be telehealth; primary goal is more on feasibility and cost-effectiveness of various interventions, most of which are in a primary or tertiary clinical setting				1	conventional treatments but some done remotely	1	0	ALL	CHILD, ADULT, OLDER_ADULT	3000	ACTUAL	INTERVENTIONAL	2021	Kenya, Uganda	Mental Health	Other	3
NCT04759313	0	Implement	investigates therapeutic effects of image narration intervention				1	behavioral intervention done via telehealth sessions	1	0	ALL	ADULT	50	ACTUAL	INTERVENTIONAL	2021	United States	Mental Health	Behavioral	3
NCT04891978	0	Implement	assessing the efficacy and feasibility of integration the AIRQ Asthma checklist, not necessarily whether it can be decentralised				1	conventional behavioral intervention and asthma checklist but parts done virtually	1	0	ALL	CHILD, ADULT, OLDER_ADULT	857	ACTUAL	INTERVENTIONAL	2021	United States	Respiratory	Behavioral	3
NCT05091970	0	Implement	develops and implements treatment protocol which can be implemented both in-person and remotely				1	conventional treatment delivered with videoconfernencing tool	1	0	ALL	ADULT, OLDER_ADULT	58	ACTUAL	INTERVENTIONAL	2021	United States	Neurological	Procedure	3
NCT05087381	0	Implement	evaluates drug treatments for COVID in the community setting, implementing decentralization to test community outcomes				1	conventional drug interventions, with some monitoring via telehealth (mentions "platform", but provides no details, so am not considering it a digital health tool)	1	0	ALL	ADULT, OLDER_ADULT	1200	ACTUAL	INTERVENTIONAL	2021	Thailand	Other	Drug	3
NCT04728854	0	Implement	primary goal to monitor measurements of skin blisters; uses some telehealth visits				1	conventional BP measurements, some done via telehealth	1	0	ALL	ADULT, OLDER_ADULT	21	ACTUAL	OBSERVATIONAL	2021	United States	Dermatological	No Data	3
NCT04330378	0	Implement	primary objective is to "compare the mean direct cost of care per day of index hospitalisation for patients receiving HaH care to similar patients receiving usual inpatient care."				1	conventional treatment but done in home with use of remote monitoring softwares (unspecified)	1	0	ALL	ADULT, OLDER_ADULT	378	ACTUAL	OBSERVATIONAL	2021	Singapore	Clinical Practice	Other	3
NCT04644315	0	Implement	investigates efficacy of drug				1	conventional drug trial with nurse home visits and telemedicine	1	0	ALL	ADULT, OLDER_ADULT	1	ACTUAL	INTERVENTIONAL	2021	United States	Respiratory	Drug	3
NCT05095818	0	Implement	the evaluation focuses on whether an RN can effectively counsel PrEP patients -- counseling done via telehealth				1	conventional counseling w telehealth element (unspecified platform)	1	0	FEMALE	CHILD, ADULT	440	ACTUAL	INTERVENTIONAL	2021	United States	Infection and Immunity	Other	3
NCT04259047	0	Implement	testing efficacy of DREAM self care and memory intervention vs standard diabetes education intervention, both happen to be done in the home				1	conventional behavioral interventions done in home and via telehealth	1	0	ALL	OLDER_ADULT	200	ACTUAL	INTERVENTIONAL	2021	United States	Diabetes	Behavioral	3
NCT05082181	0	Implement	compares two different behavioral interventions, both happen to be delivered by phone				1	conventional behavioral intervention delivered over the phone	1	0	ALL	ADULT, OLDER_ADULT	120	ESTIMATED	INTERVENTIONAL	2021	United States	Neurological	Behavioral	3
NCT05483686	0	Implement	evaluates efficacy of mobile HIV education for impacting primary outcome of composite HIV transmission risk				1	intervention consists of texts and web-based videos	1	0	MALE	ADULT, OLDER_ADULT	38	ACTUAL	INTERVENTIONAL	2021	United States	Infection and Immunity	Behavioral	3
NCT04501328	0	Implement	comparing an already decentralized standard method to a more personalized decentralized method; primary focus is on efficacy of the additional personalized approach, not necessarily about if this treatment may be done in a decentralized method				1	conventional behavioral treatment just done remotely	1	0	ALL	ADULT, OLDER_ADULT	230	ESTIMATED	INTERVENTIONAL	2021	United States	Mental Health	Behavioral	3
NCT05066633	0	Implement	efficacy of metoprolol treatment				1	conventional treatment with contact over telephone	0	0	MALE	CHILD	150	ESTIMATED	INTERVENTIONAL	2021	Poland	Musculoskeletal	Drug	1
NCT05618626	0	Implement	implementation of nutritional programs and PA for NAFLD and CVD patients, interventions happen to have remote elements				1	conventional exercise and nutrition intervention but delivered via telehealth	1	0	ALL	ADULT	300	ESTIMATED	INTERVENTIONAL	2021	Chile	Mental Health	Other	3
NCT04885803	0	Implement	evaluates absorption of liquid vitamin D supplement				1	conventional drug intervention, with supplement presumably taken at home over study period	1	0	ALL	ADULT, OLDER_ADULT	114	ACTUAL	INTERVENTIONAL	2021	United States	Weight and Nutrition	Dietary Supplement	3
NCT05116176	0	Implement	collecting data to validate model for predicting outcomes				1	observational trial of medical device outcomes, no digital health tools	1	0	ALL	OLDER_ADULT	500	ESTIMATED	OBSERVATIONAL	2021	United States	Cardiovascular	Device	3
NCT04773925	0	Implement	aims to determine if mind and body counseling improves QoL for women undergoing treatment for chronic pelvic pain				1	mindfulness counseling over telemedicine	1	0	FEMALE	ADULT, OLDER_ADULT	15	ACTUAL	INTERVENTIONAL	2021	United States	Pain	Behavioral	3
NCT04989452	0	Implement	aims to collect information on cough sounds and COVID 19 clinical outcomes				1	no digital health tools, study relies on smartphone recordings of coughing sounds	1	0	ALL	ADULT, OLDER_ADULT	100	ACTUAL	OBSERVATIONAL	2021	United States	Infection and Immunity	Diagnostic	3
NCT04825483	0	Implement	compares weight loss + exercise vs exercise alone; not testing decentralisation				1	conventional weight loss and exercise programs; use of online video platform for exercise sessions	1	0	ALL	ADULT, OLDER_ADULT	101	ACTUAL	INTERVENTIONAL	2021	Australia	Musculoskeletal	Other	3
NCT04047355	0	Implement	Drug efficacy trial with telemedicine components				1	conventional drug therapy with remote aspects	1	0	ALL	CHILD, ADULT	6	ACTUAL	INTERVENTIONAL	2021	United States	Mental Health	Drug	3
NCT04768114	0	Implement	examines impact of personalized genetic risk information-based communication for smoking cessation				1	conventional behavioral intervention is delivered via videoconferencing (not clear whether the "communication tool" is a digital health tool, presuming not since not specified)	1	0	ALL	ADULT, OLDER_ADULT	148	ACTUAL	INTERVENTIONAL	2021	United States	Mental Health	Behavioral	3
NCT04705259	0	Implement	primarily looking at antibiotic consumption and antibiotic use education; some telehealth visits				1	convention education and engagement material bundled for providers and patients	1	0	ALL	CHILD, ADULT, OLDER_ADULT	18	ESTIMATED	INTERVENTIONAL	2021	Australia	Musculoskeletal	Behavioral	3
NCT05230004	0	Implement	evaluating adjustable prosthetic limb for children				1	conventional prosthetic limb trial	1	0	ALL	CHILD, ADULT	40	ESTIMATED	INTERVENTIONAL	2021	United States	Pediatric	Device	3
NCT05144737	0	Implement	testing lifestyle interventions but not necessarily looking at if they can be done decentralized or not				1	conventional lifestyle education and monitoring but with digital tools	1	0	ALL	ADULT, OLDER_ADULT	60	ACTUAL	INTERVENTIONAL	2021	United States	Diabetes	Behavioral	3
NCT04586530	0	Implement	aims to compare the different theraputic interventions, not to determine the efficacy of decentralized delivery				1	videoconference-delivered cognitive-behavioral therapy	1	0	ALL	ADULT, OLDER_ADULT	200	ESTIMATED	INTERVENTIONAL	2021	United States	Oncological and Hematological	Behavioral	3
NCT04877054	0	Implement	feasibility study of motivational interviewing component added onto typical education for yound adults w sickle cell				1	conventional education and interviewing interventions but done virtually	1	0	ALL	CHILD, ADULT, OLDER_ADULT	16	ACTUAL	INTERVENTIONAL	2021	United States	Oncological and Hematological	Behavioral	3
NCT05327725	0	Implement	evaluating a specific diet in B cell lymphoma survivors				1	conventional dietary intervention but some elements of telemed visits	1	0	ALL	ADULT, OLDER_ADULT	10	ACTUAL	INTERVENTIONAL	2021	United States	Oncological and Hematological	Other	3
NCT04969432	1	Evaluate	evaluates the effectiveness of face to face versus telemed methods for TKA treatment	1	0	0	1	conventional treatment but one cohort doing televisits	1	0	ALL	OLDER_ADULT	48	ACTUAL	INTERVENTIONAL	2021	Turkey	Musculoskeletal	Other	3
NCT06043843	1	Evaluate	investigates effectiveness of focused teleeducation intervention during Ramadan for patients with diabetes	1	0	0	1	educational intervention delivered via videoconferencing	1	0	ALL	ADULT, OLDER_ADULT	300	ESTIMATED	INTERVENTIONAL	2021	Singapore	Diabetes	Product	3
NCT04860362	1	Evaluate	evaluates effectiveness of telehealth delivery of PEERS intervention	0	0	1	1	conventional behavioral intervention via telehealth	1	0	ALL	CHILD	30	ESTIMATED	INTERVENTIONAL	2021	United States	Oncological and Hematological	Behavioral	3
NCT04904861	1	Evaluate	evaluate feasibility and acceptability of videoconferencing intervention to improve maternal sensitivity, in the context of COVID restrictions	1	0	0	1	conventional intervention delivered via videoconference	1	0	FEMALE	ADULT, OLDER_ADULT	44	ACTUAL	INTERVENTIONAL	2021	Chile	Pediatric	Behavioral	3
NCT04899804	1	Evaluate	testing validity and reliability of tele-health method of functional capacity tests; mentions need due to COVID19 isolation measure	1	0	1	1	conventional endurance and functional tests but just assessed virtually	1	0	ALL	ADULT	80	ACTUAL	OBSERVATIONAL	2021	Turkey	Other	No Data	3
NCT04752462	1	Evaluate	evaluation of remote motivational information regarding PAP adherence	1	0	0	1	conventional information given about PAP adherence but done virtually	1	0	ALL	ADULT, OLDER_ADULT	80	ESTIMATED	INTERVENTIONAL	2021	United States	Cardiovascular	Behavioral	3
NCT05065944	1	Evaluate	investigates efficacy of telemedicine pre-anasthesia appointment compared to in person	1	0	0	1	standard care done via videocall (Zoom), no digital health tools	1	0	ALL	ADULT, OLDER_ADULT	106	ACTUAL	OBSERVATIONAL	2021	United States	Oncological and Hematological	Behavioral	3
NCT05070429	1	Evaluate	evaluates the efficacy of telehealth versus conventional delivery model of hearing healthcare	0	1	0	1	conventional hearing healthcare assessments but some done via telehealth (unspecified platform)	1	0	ALL	OLDER_ADULT	339	ACTUAL	INTERVENTIONAL	2021	United States	Geriatric	Other	3
NCT06097624	1	Evaluate	evaluates effectiveness of telehealth-synchronized group exercise on sleep and quality of life	0	0	1	1	conventional intervention done via videocall	1	0	ALL	ADULT	48	ACTUAL	INTERVENTIONAL	2021	Turkey	Other	Other	3
NCT04445805	1	Evaluate	evaluates effectiveness of telemedicine as treatment pathway for pregnant people	0	1	0	1	digital delivery (telemedicine) of conventional behavioral interventions	1	0	FEMALE	ADULT	64	ACTUAL	INTERVENTIONAL	2021	United States	Sleep	Behavioral	3
NCT05917184	1	Evaluate	evaluating the efficacy of telehealth visit-reported data for MG	0	0	1	1	conventional follow-up / data gathering but done virtually	1	0	ALL	ADULT, OLDER_ADULT	52	ACTUAL	OBSERVATIONAL	2021	United States	Musculoskeletal	Other	3
NCT04809402	1	Evaluate	evaluate the efficacy of telemonitoring for post-op cataract patients utilising remote monitoring and eye exams	1	0	0	1	conventional eye exams and monitoring but done remotely	1	0	ALL	ADULT, OLDER_ADULT	94	ACTUAL	INTERVENTIONAL	2021	Austria, Germany, Netherlands	Neurological	Other	3
NCT05940168	1	Evaluate	seeing if therapy can be delivered via internet	1	0	1	1	conventional therapy done remotely	1	0	ALL	ADULT, OLDER_ADULT	134	ACTUAL	INTERVENTIONAL	2021	Sweden	Mental Health	Behavioral	3
NCT04780178	1	Evaluate	primary aim is to evaluate whether ACT therapy can be effectively implemented through phone calls	1	0	0	1	conventional ACT therapy intervention done over the phone	0	0	ALL	ADULT, OLDER_ADULT	60	ACTUAL	INTERVENTIONAL	2021	United States	Mental Health	Behavioral	1
NCT04605146	1	Evaluate	evaluates efficacy of remote monitoring to reduce the time between the start of AE and the reporting to the medical team	1	0	0	1	conventional intervention done via telehealth delivered questionnaires	1	0	ALL	ADULT, OLDER_ADULT	100	ESTIMATED	INTERVENTIONAL	2021	France	Respiratory	Behavioral	3
NCT04697524	1	Evaluate	aims to develop and evaluate the feasibility of a joint Integrative Palliative Care/Psycho-oncology telehealth group medical visit (GMV) intervention	0	0	1	1	conventional intervention done via telehealth	1	0	ALL	ADULT, OLDER_ADULT	30	ACTUAL	INTERVENTIONAL	2021	United States	Oncological and Hematological	Behavioral	3
NCT04163042	1	Evaluate	feasibility study of videoconferencing behavioural support to promote PA	1	0	0	1	conventional exercise and counselling but done remotely	1	0	ALL	ADULT	42	ACTUAL	INTERVENTIONAL	2021	Canada	Musculoskeletal	Behavioral	3
NCT04690400	1	Evaluate	evaluate the efficacy of a telehealth stretching program	0	1	0	1	conventional exercise program but done via telehealth (unspecified platform)	1	0	FEMALE	ADULT	28	ACTUAL	INTERVENTIONAL	2021	Brazil	Musculoskeletal	Other	3
NCT05139433	1	Evaluate	evaluates the efficacy of internet-delivered CBT interventions	0	1	0	1	conventional CBT but delivered virtually in the context of COVID19	1	0	ALL	CHILD	280	ACTUAL	INTERVENTIONAL	2021	Brazil	Pediatric	Behavioral	3
NCT04797845	1	Evaluate	evaluates the satisfaction of remote monitoring for non-invasively ventilated individuals (implementation)	0	0	1	1	conventional ventilation machine but added teleconsultations to track outcomes	1	0	ALL	ADULT, OLDER_ADULT	33	ACTUAL	INTERVENTIONAL	2021	France	Infection and Immunity	Other	3
NCT05123144	1	Evaluate	evaluate the effectiveness of a therapy intervention implemented online through local HIV clinics	0	0	1	1	conventional behavioral therapy intervention done online	1	0	ALL	CHILD, ADULT, OLDER_ADULT	300	ESTIMATED	INTERVENTIONAL	2021	United States	Infection and Immunity	Behavioral	3
NCT04520854	1	Evaluate	compares a 2-week telehealth intervention to the usual care for ankle sprain	1	0	0	1	conventional care management for ankle sprain done via telehealth	1	0	ALL	CHILD, ADULT	70	ESTIMATED	INTERVENTIONAL	2021	United States	Mental Health	Other	3
NCT05018455	1	Evaluate	evaluate the efficacy of a remote fall program vs. face to face visits	1	0	0	1	conventional exercise and training program but via Zoom	1	0	ALL	OLDER_ADULT	81	ACTUAL	INTERVENTIONAL	2021	Israel	Other	Other	3
NCT04495686	1	Evaluate	studies the benefits of telehealth delivery of dementia care	0	0	1	1	behavioral care coordination program delivered via telehealth	1	0	ALL	ADULT, OLDER_ADULT	171	ACTUAL	INTERVENTIONAL	2021	United States	Neurological	Behavioral	3
NCT04727593	1	Evaluate	examines efficacy of internet based mindfulness therapy compared to normal care	1	0	0	1	conventional mindfulness therapy over videoconferencing	1	0	ALL	ADULT, OLDER_ADULT	111	ESTIMATED	INTERVENTIONAL	2021	Portugal	Oncological and Hematological	Behavioral	3
NCT04745065	1	Evaluate	evaluating the efficacy of a digital program for SUD versus standard treatment done via telehealth	0	1	0	1	conventional SUD treatment but done via online platform (unspecified) and telehealth	1	0	ALL	ADULT, OLDER_ADULT	237	ACTUAL	INTERVENTIONAL	2021	United States	Mental Health	Behavioral	3
NCT05142371	1	Evaluate	evaluates the efficacy of telehealth-delivered exercise interventions	1	0	0	1	conventional exercise activities but delivered via telehealth (unspecified platform)	1	0	ALL	ADULT, OLDER_ADULT	33	ACTUAL	INTERVENTIONAL	2021	United States	Oncological and Hematological	Other	3
NCT04746573	1	Evaluate	validate a remote monitoring tool that offers standard telehealth care as well as accurate, consistent, and simple wound measurement and imagery.	0	0	1	1	conventional treatment: use of Natrox topical oxygen therapy but monitored at home via telehealth (platform unspecified)	1	0	ALL	ADULT, OLDER_ADULT	8	ACTUAL	OBSERVATIONAL	2021	United States	Musculoskeletal	Device	3
NCT04411420	1	Evaluate	testing how elements of pain care can be decentralized, whether counseling over the phone is effective compared to referrals to local specialists	0	1	0	1	pain management counseling and trainings delivered via video or telephone	1	0	ALL	ADULT, OLDER_ADULT	1815	ACTUAL	INTERVENTIONAL	2021	United States	Pain	Behavioral	3
NCT05048459	1	Evaluate	compares in clinic monitoring to remote disease surveillance	1	0	0	1	conventional care followup visits done via telehealth or phone	1	0	ALL	ADULT, OLDER_ADULT	60	ESTIMATED	INTERVENTIONAL	2021	United States	Oncological and Hematological	Other	3
NCT05069662	1	Evaluate	evaluates the efficacy of telehealth methods for cancer patient treatments	0	0	1	1	conventional survey regarding views on telemed methodologies for cancer treatment; done over the phone	1	0	ALL	ADULT, OLDER_ADULT	120	ACTUAL	OBSERVATIONAL	2021	France	Oncological and Hematological	Other	3
NCT04062552	1	Evaluate	compares two modes of delivery of ENABLE palliative care intervention with aim of determining most effective ways to provide palliative care services	0	1	0	1	conventional behavioral and informational intervention delivered through phone sessions, virtual group calls	1	0	ALL	ADULT, OLDER_ADULT	208	ESTIMATED	INTERVENTIONAL	2021	United States	Oncological and Hematological	Behavioral	3
NCT04714840	1	Evaluate	evaluates the feasibility and efficacy of home-based exercise for cancer patients	0	1	0	1	a blue tooth enable heart rate monitor, all necessary exercise equipment, and an iPad pre-loaded with heart rate monitor software, exercise videos and ZOOM app (for video conferencing) will be provided	1	0	ALL	ADULT	160	ESTIMATED	INTERVENTIONAL	2021	United States	Pediatric	Other	3
NCT04089046	1	Evaluate	assess feasibility and efficacy of school based telemedicine led intervention for teens with asthma	1	0	0	1	conventional asthma therapy delivered through real-time telemedicine at schools	1	0	ALL	CHILD	360	ESTIMATED	INTERVENTIONAL	2021	United States	Pediatric	Behavioral	3
NCT04648683	1	Evaluate	evaluates feasibility and potential benefits of both a one-on-one and a group-delivered, face-to-face telehealth, mindfulness intervention	0	1	0	1	conventional behavioral interventions through telehealth	1	0	ALL	ADULT, OLDER_ADULT	10	ACTUAL	INTERVENTIONAL	2021	United States	Mental Health	Behavioral	3
NCT05477706	1	Evaluate	evaluates the feasibility of a peer intervention vs. standard resources; peer intervention done remotely (initially)	0	1	0	1	conventional behavioral and psychological interventions but done remotely (unspecified platform)	1	0	FEMALE	ADULT, OLDER_ADULT	72	ESTIMATED	INTERVENTIONAL	2021	United States	Mental Health	Other	3
NCT05047237	1	Evaluate	evaluating whether pharmacist-led interventions (decentralized) improve outcomes as compared to standard care	1	0	0	1	intervention involves face to face or telehealth visits with pharmacists, no digital health tools	1	0	ALL	OLDER_ADULT	100	ESTIMATED	INTERVENTIONAL	2021	United States	Diabetes	Behavioral	3
NCT05417412	1	Evaluate	tests behavioral therapy done via telehealth	0	0	1	1	conventional psych intervention done remotely	1	0	ALL	CHILD	12	ACTUAL	INTERVENTIONAL	2021	United States	Mental Health	Behavioral	3
NCT05252221	1	Evaluate	evaluating the efficacy of telemed consultation for providers in primary care settings	1	0	0	1	conventional consult but done virtually	1	0	ALL	ADULT, OLDER_ADULT	41843	ACTUAL	INTERVENTIONAL	2021	United States	Mental Health	Other	3
NCT04714398	1	Evaluate	evaluates new enrollment model for remote monitoring involving direct-to -patient device shipment testing whether the removing the friction of device distribution improves participation	1	0	0	1	conventional consult but done remotely	0	0	ALL	ADULT, OLDER_ADULT	425	ACTUAL	INTERVENTIONAL	2021	United States	Cardiovascular	Behavioral	1
NCT06290362	1	Evaluate	evaluates the feasibiltiy and efficacy of telepsych group consultation via instagram	0	0	1	1	conventional psychiatric group sessions but utilising instagram as platform	1	0	ALL	ADULT, OLDER_ADULT	54	ACTUAL	INTERVENTIONAL	2021	Turkey	Mental Health	Behavioral	3
NCT04523714	1	Evaluate	compares efficacy to two telemedicine deliveries of CBT, live and online program	0	1	0	1	conventional coaching and educational interventions done remotely	1	0	ALL	ADULT, OLDER_ADULT	2333	ACTUAL	INTERVENTIONAL	2021	United States	Pain	Behavioral	3
NCT04680000	1	Evaluate	evaluates the efficacy of a telephone-based behavioral booster intervention as compared to standard care	1	0	0	1	conventional psych care but one arm done via telephone	0	0	ALL	ADULT, OLDER_ADULT	716	ESTIMATED	INTERVENTIONAL	2021	United States	Pain	Behavioral	1
NCT04496713	1	Evaluate	feasibility study of remote, video-based telemedicine appointments	0	1	0	1	unspecified video platform, conventional visits just remotely	1	0	ALL	ADULT, OLDER_ADULT	15	ACTUAL	INTERVENTIONAL	2021	United States	Other	Other	3
NCT04838457	1	Evaluate	evaluates the feasibility of a telehealth and mHealth based alcohol and CVD management program	0	0	1	1	conventional CBT but done via telehealth (unspecified)	1	0	ALL	ADULT, OLDER_ADULT	40	ESTIMATED	INTERVENTIONAL	2021	United States	Mental Health	Behavioral	3
NCT04603339	1	Evaluate	evaluates delivery of rehabilitation programme via telehealth	0	0	1	1	conventional rehabilitation program delivered via telehealth	1	0	ALL	ADULT, OLDER_ADULT	12	ACTUAL	INTERVENTIONAL	2021	Ireland	Oncological and Hematological	Other	3
NCT04844294	1	Evaluate	evaluates the efficacy of telehealth delivered CBT versus PCT for reduction of suicidality	0	1	0	1	conventional therapies compared against one another but done online (unspecified telehealth platform)	1	0	ALL	ADULT, OLDER_ADULT	160	ESTIMATED	INTERVENTIONAL	2021	United States	Mental Health	Behavioral	3
NCT05031767	1	Evaluate	evaluating the efficacy of remote monitoring versus standard care or patient driven vists	1	0	0	1	otherwise conventional patient management but done remotely on an unspecified platform	1	0	ALL	ADULT, OLDER_ADULT	243	ACTUAL	INTERVENTIONAL	2021	Norway	Musculoskeletal	Other	3
NCT04764318	1	Evaluate	aims to understand efficacy of remote BP monitoring and data transmission	1	0	0	1	intervention involves education for local clinics about remote patient monitoring, and makes RPM available, no digital health tools	1	0	ALL	OLDER_ADULT	17290	ACTUAL	OBSERVATIONAL	2021	United States	Cardiovascular	Behavioral	3
NCT05209724	1	Evaluate	efficacy of provider supervision and feedback during remote exercise session	0	1	0	1	conventional exercise programs and feedback but done remotely	1	0	ALL	ADULT, OLDER_ADULT	56	ESTIMATED	INTERVENTIONAL	2021	United States	Cardiovascular	Behavioral	3
NCT05712928	1	Evaluate	tests feasibility and acceptability of telehealth delivery of dance/movement therapy protocol	0	0	1	1	conventional intervention done via Zoom	1	0	ALL	ADULT, OLDER_ADULT	10	ACTUAL	INTERVENTIONAL	2021	United States	Mental Health	Behavioral	3
NCT05006963	1	Evaluate	evaluates the efficacy of telerehab for TMD	1	0	0	1	conventional TMD exerciess and rehab but done via WhatsApp video call	1	0	ALL	ADULT	50	ESTIMATED	INTERVENTIONAL	2021	Brazil	Musculoskeletal	Other	3
NCT04190368	1	Evaluate	evaluates and compares different virtual care interventions for managment of diabetes	0	1	0	1	conventional care management done via virtual visits	1	0	ALL	CHILD	79	ACTUAL	INTERVENTIONAL	2021	United States	Diabetes	Other	3
NCT04395521	1	Evaluate	Determining if online, facebook group based education can be done effectively	1	0	0	1	conventional educational tips for diabetics	1	0	ALL	ADULT, OLDER_ADULT	32	ACTUAL	INTERVENTIONAL	2021	Canada	Diabetes	Behavioral	3
NCT04936243	1	Evaluate	compares telemedicine and face-to-face visits to understand patients' experiences	1	0	0	1	conventional follow up done through videoconferencing	1	0	ALL	ADULT, OLDER_ADULT	30	ACTUAL	INTERVENTIONAL	2021	United States	Oncological and Hematological	Behavioral	3
NCT04720703	1	Evaluate	evaluates telehealth intervention for pediatric obesity reduction	0	1	0	1	conventional intervention delivered through Zoom, emails and texts	1	0	ALL	CHILD	41	ACTUAL	INTERVENTIONAL	2021	United States	Pediatric	Behavioral	3
NCT04533165	1	Evaluate	evaluates adaptation of supervised exercise intervention to rural non supervised condition	0	0	1	1	conventional exercise program done virtually	1	0	ALL	ADULT, OLDER_ADULT	19	ACTUAL	INTERVENTIONAL	2021	United States	Oncological and Hematological	Behavioral	3
NCT04877171	1	Evaluate	evaluates the efficacy of telehealth for medication adherence	1	0	0	1	conventional follow-up but done via phone (and video)	1	0	ALL	ADULT, OLDER_ADULT	84	ESTIMATED	INTERVENTIONAL	2021	Colombia	Neurological	Other	3
NCT05117918	1	Evaluate	study aims to validate telemedicine as a feasible alternative to in-person clinic visits for the management of overactive bladder	1	0	0	1	conventional treatment plan delivered via telehealth	1	0	ALL	ADULT, OLDER_ADULT	177	ACTUAL	INTERVENTIONAL	2021	United States	Sexual Health	Other	3
NCT05090150	1	Evaluate	evaluating various implementation styles, some of which decentralized	1	0	0	1	conventional treatment, some decentralized	1	0	ALL	ADULT, OLDER_ADULT	900	ESTIMATED	INTERVENTIONAL	2021	South Africa	Infection and Immunity	Other	3
NCT06089213	1	Evaluate	evaluate the efficacy of two telehealth-based rehab interventions for preventing falls	0	1	0	1	conventional exercise programs but delivered remotely ("messaging apps") or via teleconference	1	0	ALL	ADULT, OLDER_ADULT	20	ACTUAL	INTERVENTIONAL	2021	Brazil	Geriatric	Other	3
NCT04701177	1	Evaluate	evaluate the efficacy of remote monitoring technologies for early detection of cognitive impairments and declines	0	1	0	1	smartphone-based (conventional) diagnostic tests	1	0	ALL	ADULT, OLDER_ADULT	41843	ESTIMATED	OBSERVATIONAL	2021	Greece	Neurological	Diagnostic	3
NCT04801030	1	Evaluate	evaluating the ability and efficacy of culturally-appropriate social marketing interventions; evaluating if this may be delivered decentralized ...	0	0	1	1	conventional , decentralized communication routes (e.g., facebok, radio, newspaper)	1	0	ALL	ADULT, OLDER_ADULT	300	ESTIMATED	INTERVENTIONAL	2021	United States	Infection and Immunity	Behavioral	3
NCT04656483	1	Evaluate	evaluating the feasibility of a video feedback intervention for sensitive parenting	1	0	0	1	conventional feedback sessions using video conferences	1	0	ALL	CHILD	168	ESTIMATED	INTERVENTIONAL	2021	Italy	Mental Health	Other	3
NCT04709822	1	Evaluate	investigates the feasibility of remote recruitment and delivery of intervention	0	0	1	1	conventional cognitive/behavioral intervention delivered remotely	1	0	FEMALE	ADULT, OLDER_ADULT	12	ACTUAL	INTERVENTIONAL	2021	Iceland	Other	Behavioral	3
NCT04942613	1	Evaluate	determines feasibility and acceptability of a multicomponent telerehabilitation program for medically complex older Veterans	0	1	0	1	conventional interventions delivered via telehealth	1	0	ALL	ADULT, OLDER_ADULT	50	ACTUAL	INTERVENTIONAL	2021	United States	Other	Behavioral	3
NCT05743309	1	Evaluate	evaluate the efficacy of telemedicine for contraceptive counseling	1	0	0	1	telemedicine for contraception counselling via WhatsApp video calls	1	0	FEMALE	CHILD, ADULT, OLDER_ADULT	77	ACTUAL	INTERVENTIONAL	2021	Turkey	Sexual Health	Behavioral	3
NCT05499728	1	Evaluate	evaluates telerehabilitation vs. In-person rehabilitation	1	0	0	1	physical therapy intervention is delivered via online video conferencing	1	0	ALL	ADULT, OLDER_ADULT	93	ACTUAL	INTERVENTIONAL	2021	United States	Musculoskeletal	Device	3
NCT04995692	1	Evaluate	evaluating new model of patient centered asthma care "connecting hospital and home"	1	0	0	1	educational and behavioral interventions done via telehealth videoconference sessions	1	0	ALL	CHILD	26	ACTUAL	INTERVENTIONAL	2021	United States	Pediatric	Behavioral	3
NCT04690205	1	Evaluate	feasibility test for at home patient monitoring and care	0	0	1	1	conventional care done remotely	1	0	ALL	ADULT, OLDER_ADULT	105	ACTUAL	INTERVENTIONAL	2021	United States	Oncological and Hematological	Other	3
NCT04925258	1	Evaluate	aims to understand the impacts of accessible evidence-based online parenting program	1	0	0	1	conventional behavioral and educational intervention done remotely / online	1	0	ALL	CHILD	40	ESTIMATED	INTERVENTIONAL	2021	Canada	Pediatric	Behavioral	3
NCT04855708	1	Evaluate	evaluates safety and efficacy of virtual visits compared to in-office visits	1	0	0	1	visit delivered with videoconferencing technology	1	0	FEMALE	ADULT, OLDER_ADULT	180	ACTUAL	INTERVENTIONAL	2021	United States	Other	Other	3
NCT04817176	1	Evaluate	examines feasibility of telehealth intervention recruitment, retention, assessment, and intervention delivery methods	0	1	0	1	conventional nutritional and CBT interventions done through telehealth	1	0	ALL	ADULT, OLDER_ADULT	58	ACTUAL	INTERVENTIONAL	2021	United States	Neurological	Behavioral	3
NCT05273567	0	Implement	primary purpose of this study is therefore to investigate the effect of guanfacine-ER on reductions in cannabis use and explore its effects on impulsivity and withdrawal through a hybrid in person and virtual trial of treatment-seeking individuals with CUD				1	conventional drug treatment with hybrid elements	1	0	ALL	ADULT, OLDER_ADULT	90	ESTIMATED	INTERVENTIONAL	2022	United States	Mental Health	Drug	3
NCT05000021	0	Implement	implements telemedicine delivery to evaluate impact of CBT for enhancing continuous glucose monitoring				1	telemedicine delivery of conventional CBT intervention	1	0	ALL	ADULT	150	ESTIMATED	INTERVENTIONAL	2022	United States	Diabetes	Behavioral	3
NCT05604365	0	Implement	assesses clinical impact of psychotherapy intervention which happens to be delivered via telehealth				1	conventional behavioral intervention facilitated by telehealth	1	0	ALL	ADULT, OLDER_ADULT	22	ACTUAL	INTERVENTIONAL	2022	United States	Oncological and Hematological	Behavioral	3
NCT05801731	0	Implement	evaluates the impact of diet and blood glucose fluctuations on cognitive function				1	conventional study of glucose intake and cognitive function but done remotely with mobile phone application and remote monitoring	1	0	ALL	ADULT, OLDER_ADULT	28	ACTUAL	INTERVENTIONAL	2022	Singapore	Diabetes	Other	3
NCT05326308	0	Implement	drug efficacy trial				1	conventional trial	0	0	ALL	ADULT, OLDER_ADULT	400	ESTIMATED	OBSERVATIONAL	2022	Austria, Germany	Oncological and Hematological	Drug	1
NCT05642728	0	Implement	examines case management, but not necessarily decentralization				1	conventional treatments but with decentralized case/case management	1	0	ALL	ADULT, OLDER_ADULT	120	ESTIMATED	INTERVENTIONAL	2022	Spain	Respiratory	Other	3
NCT05345405	0	Implement	comparing different recovery therapies but done via telehealth				1	conventional behavioral intervention but done via telehealth	1	0	ALL	CHILD, ADULT, OLDER_ADULT	144	ACTUAL	INTERVENTIONAL	2022	United States	Mental Health	Behavioral	3
NCT05454280	0	Implement	evaluates intensified post-discharge surveillance				1	visits are delivered with telehealth tools	1	0	ALL	ADULT, OLDER_ADULT	880	ESTIMATED	INTERVENTIONAL	2022	United States	Oncological and Hematological	Procedure	3
NCT05658432	0	Implement	evaluating efficacy of telehealth exercise program vs. unguided				1	conventional exercise treatment done virtually	1	0	FEMALE	ADULT, OLDER_ADULT	60	ESTIMATED	INTERVENTIONAL	2022	Turkey	Musculoskeletal	Other	3
NCT05075759	0	Implement	primarily looking at various behavioral interventions for childhood cancer survivors; sessions happen to be remote				1	conventional behavioral treatment but done via telehealth	1	0	ALL	ADULT	403	ESTIMATED	INTERVENTIONAL	2022	United States	Oncological and Hematological	Behavioral	3
NCT05156762	0	Implement	primary objective of the study is to determine if bariatric surgery or medical weight loss is more effective than the usual standard of care in optimizing a morbidly obese patient with osteoarthritis of the hip or knee joint for TJA.				1	conventional interventions (e.g. surgery) with some telemedicine visits	1	0	ALL	ADULT, OLDER_ADULT	138	ESTIMATED	INTERVENTIONAL	2022	United States	Musculoskeletal	Behavioral	3
NCT04523779	0	Implement	evaluating the effect of a brief CBT treatment; may be done via telehealth				1	conventional cbt delivered by telehealth	1	0	ALL	ADULT, OLDER_ADULT	225	ACTUAL	INTERVENTIONAL	2022	United States	Mental Health	Behavioral	3
NCT04230668	0	Implement	evaluates an adapted PTSD treatment; happens to be delivered via telehealth				1	conventional behavioral intervention but done via telehealth	1	0	ALL	ADULT, OLDER_ADULT	33	ESTIMATED	INTERVENTIONAL	2022	United States	Mental Health	Behavioral	3
NCT05590741	0	Implement	evaluates emotion regulation therapy but done via telehealth				1	conventional behavioral intervention but via telehealth	1	0	ALL	ADULT, OLDER_ADULT	24	ESTIMATED	INTERVENTIONAL	2022	United States	Mental Health	Behavioral	3
NCT05414851	0	Implement	comparing two diets on vascular health				1	conventional dietary plans with education sessions on Zoom	1	0	ALL	ADULT, OLDER_ADULT	45	ACTUAL	INTERVENTIONAL	2022	United States	Cardiovascular	Other	3
NCT05208697	0	Implement	comparing two decentralized methods, not necessarily evaluating if treatment can be done decentralized or not				1	conventional treatments just done remotely	0	0	ALL	ADULT, OLDER_ADULT	240	ESTIMATED	INTERVENTIONAL	2022	United States	Infection and Immunity	Behavioral	1
NCT05317429	0	Implement	aim of the GlyCarb study is to investigate how food structure influences postprandial glycaemic responses to carbohydrate foods				1	conventional study with remote monitoring elements (glucose monitor)	1	0	ALL	ADULT, OLDER_ADULT	25	ESTIMATED	INTERVENTIONAL	2022	United Kingdom	Diabetes	Other	3
NCT05275231	0	Implement	examines efficacy of shared medical appoitment culturally sensitive intervention among specific populations at risk of diabetes				1	group based therapy intervention done in person and via televisits	1	0	MALE	ADULT, OLDER_ADULT	55	ACTUAL	INTERVENTIONAL	2022	United States	Diabetes	Behavioral	3
NCT05432466	0	Implement	uses decentralized design to evaluate drug				1	conventional drug trial administered presumably at home ("decentralized design")	0	0	ALL	CHILD, ADULT	150	ESTIMATED	INTERVENTIONAL	2022	United States	Cardiovascular	Drug	1
NCT05272423	0	Implement	looking at drug resistance across different assays				1	conventional measurements (assays)	1	0	ALL	ADULT, OLDER_ADULT	500	ESTIMATED	OBSERVATIONAL	2022	United States	Other	Diagnostic	3
NCT05526417	0	Implement	evaluates pre-rehab exercise program versus standard care				1	conventional rehab interventions with some telemed components	1	0	ALL	ADULT, OLDER_ADULT	30	ESTIMATED	INTERVENTIONAL	2022	United States	Musculoskeletal	Procedure	3
NCT05368571	0	Implement	evaluates the efficacy of motivational interviewing and cbt; may take place in person or virtual (not a primary aim of the study)				1	conventional CBT and interviewing but with the option for virtual implementation	1	0	FEMALE	CHILD, ADULT	400	ESTIMATED	INTERVENTIONAL	2022	United States	Mental Health	Other	3
NCT05156983	0	Implement	evaluates drug treatments prior to surgery				1	conventional treatment with telehealth elements for followup after surgery	1	0	ALL	ADULT, OLDER_ADULT	328	ESTIMATED	INTERVENTIONAL	2022	Belgium, France, Netherlands, Spain, United States	Oncological and Hematological	Drug	3
NCT05216445	0	Implement	assessing feasibility of RCT on mindfulness intervention for university students, run online due to COVID restrictions and sociocultural factors				1	conventional mindfulness training intervention done online	1	0	ALL	ADULT, OLDER_ADULT	157	ACTUAL	INTERVENTIONAL	2022	Pakistan	Mental Health	Behavioral	3
NCT05350267	0	Implement	examines efficacy of HALO enhanced care intervention				1	educational and behavioral interventions delivered through mixed delivery methods	1	0	FEMALE	CHILD, ADULT, OLDER_ADULT	50	ESTIMATED	INTERVENTIONAL	2022	United States	Pediatric	Behavioral	3
NCT05066321	0	Implement	addition of remote mindfulness therapy to conventional treatment				1	add-on behavioral therapy delivered virtually using different digital delivery tools	1	0	ALL	ADULT, OLDER_ADULT	20	ACTUAL	INTERVENTIONAL	2022	United States	Mental Health	Behavioral	3
NCT05239000	0	Implement	study to see whether geriatric co-management or geriatric guided supportive care are good approaches for managing side effects in older patients who have head and neck cancer and are receiving chemoradiation therapy				1	conventional treatment -- guided information or co-management	1	0	ALL	OLDER_ADULT	40	ACTUAL	INTERVENTIONAL	2022	United States	Oncological and Hematological	Other	3
NCT05505734	0	Implement	compares efficacy and safety of two drugs for asthma				1	conventional drug trial with all study visits done virtually	1	0	ALL	CHILD, ADULT, OLDER_ADULT	2518	ACTUAL	INTERVENTIONAL	2022	United States	Respiratory	Drug	3
NCT04697849	0	Implement	evaluates forms of cognitive rehab but done via telehealth				1	conventional cognitive intervention but via telehealth	1	0	ALL	ADULT, OLDER_ADULT	130	ESTIMATED	INTERVENTIONAL	2022	United States	Mental Health	Behavioral	3
NCT05138380	0	Implement	determines feasibility of comparing two shoe inserts on symptoms associated with hip osteoarthritis				1	intervention is a shoe insert, no digital health tools	1	0	ALL	ADULT, OLDER_ADULT	28	ESTIMATED	INTERVENTIONAL	2022	Australia	Musculoskeletal	Device	3
NCT05384730	0	Implement	online exercise and nutrition support but with trained volunteers				1	conventional exercise and nutrtion programs	1	0	ALL	OLDER_ADULT	36	ACTUAL	INTERVENTIONAL	2022	United Kingdom	Mental Health	Other	3
NCT05494437	0	Implement	studying efficacy of different drug/product interventions on cannabis withdrawl				1	conventional drug trial with some (4/11) telemedicine follow up visits	1	0	ALL	ADULT	234	ACTUAL	INTERVENTIONAL	2022	United States	Mental Health	Drug	3
NCT05570617	0	Implement	aim is to determine feasibility of using a transition coach intervention to help patients in their transition from pediatric to adult care				1	conventional behavioral intervention done over the phone or telemedicine sessions	1	0	ALL	CHILD	106	ESTIMATED	INTERVENTIONAL	2022	Canada	Musculoskeletal	Behavioral	3
NCT05367908	0	Implement	primary aim is to investigate antibody levels after COVID19 booster shot; uses at home study tasks				1	conventional antibody testing at home via capillary blood draws (YourBio device)	1	0	ALL	ADULT, OLDER_ADULT	1501	ACTUAL	OBSERVATIONAL	2022	United States	Infection and Immunity	No Data	3
NCT05090267	0	Implement	hybrid trial evaluating two biomedical interventions				1	intervention is dietary supplement and transcutaneous vagus nerve stimulation	0	0	ALL	ADULT, OLDER_ADULT	80	ESTIMATED	INTERVENTIONAL	2022	United States	Neurological	Device	1
NCT05147935	0	Implement	pilot study aimed at measuring effects of specialist palliative care for patients undergoing liver transplant evaluation				1	palliative care visits done in person or via telehealth	1	0	ALL	ADULT, OLDER_ADULT	15	ESTIMATED	INTERVENTIONAL	2022	United States	Organs	Behavioral	3
NCT05046171	0	Implement	comparison of deprescribing or patient education intervention for cancer patients				1	conventional intervention with providers but done via telemed	1	0	ALL	OLDER_ADULT	80	ESTIMATED	INTERVENTIONAL	2022	United States	Oncological and Hematological	Other	3
NCT05534412	0	Implement	main goal of this clinical trial is to improve the care for urinary incontinence (UI) provided to adult women by primary care providers.				1	conventional intervention but with televisit elements	1	0	ALL	ADULT, OLDER_ADULT	1600	ESTIMATED	INTERVENTIONAL	2022	United States	Sexual Health	Other	3
NCT05379231	0	Implement	tests hearing aids, happening to be at home				1	intervention without any digital tools	0	0	ALL	ADULT, OLDER_ADULT	19	ACTUAL	INTERVENTIONAL	2022	Canada	Neurological	Other	1
NCT05030441	0	Implement	states "the study will also be offered in a decentralized, remote structure"				1	drug intervention	0	0	ALL	ADULT, OLDER_ADULT	15	ESTIMATED	INTERVENTIONAL	2022	United States	Oncological and Hematological	Drug	1
NCT05444855	0	Implement	primary purpose to engage community members on sexual health for adolescents; some elements done remotely				1	conventional survey and community engagement but some elements via call or email	1	0	ALL	CHILD, ADULT, OLDER_ADULT	53	ACTUAL	INTERVENTIONAL	2022	United States	Other	Other	3
NCT05452031	0	Implement	evaluating the efficacy of a dyadic sleep health intervention (either in person or telehealth; not necessarily testing if this can be done decentralised)				1	conventional sleep health management with some remote elements	1	0	ALL	ADULT, OLDER_ADULT	672	ESTIMATED	INTERVENTIONAL	2022	United States	Sleep	Behavioral	3
NCT05300633	1	Evaluate	evaluates community and family training intervention to inform larger study design	0	0	1	1	conventional behavioral intervention through telehealth	1	0	ALL	ADULT, OLDER_ADULT	14	ACTUAL	INTERVENTIONAL	2022	Canada	Mental Health	Behavioral	3
NCT05410561	1	Evaluate	tests efficacy of new ways to deliver health information	1	0	0	1	conventional behavioral intervention delivered through Zoom, Facetime, Phone	1	0	ALL	ADULT, OLDER_ADULT	300	ESTIMATED	INTERVENTIONAL	2022	United States	Mental Health	Behavioral	3
NCT05311670	1	Evaluate	evaluate feasibility of electronic patient reported outcomes	0	0	1	1	conventional patient reported monitoring but done remotely (email or phone)	1	0	ALL	ADULT, OLDER_ADULT	40	ACTUAL	OBSERVATIONAL	2022	United States	Clinical Practice	Behavioral	3
NCT05330312	1	Evaluate	aim is to assess efficacy and safety of digital cognitive behavioral therapy vs. control	0	0	1	1	intervention is described as digital cognitive behavioral therapy - though they use the term "device", it is not clear whether there is a digital health tool involved, and seems to be conventional therapy delivered digitally	1	0	ALL	ADULT, OLDER_ADULT	108	ACTUAL	INTERVENTIONAL	2022	United States	Mental Health	Behavioral	3
NCT04835493	1	Evaluate	feasibility study of clinic mentoring but done via telehealth	1	0	0	1	conventional mentoring of local clinics but via telehealth	1	0	ALL	ADULT, OLDER_ADULT	250	ACTUAL	INTERVENTIONAL	2022	United States	Diabetes	Other	3
NCT05317468	1	Evaluate	compares the use of telephone versus video-based telemedicine counseling for contraceptive use	0	1	0	1	conventional counseling but using telemed platform (unspecified)	1	0	FEMALE	CHILD, ADULT, OLDER_ADULT	200	ACTUAL	INTERVENTIONAL	2022	United States	Other	Other	3
NCT05443737	1	Evaluate	evaluates telehealth intervention for young cancer patients	1	0	0	1	conventional care delivered through telehealth and electronic records	1	0	ALL	CHILD, ADULT	2800	ESTIMATED	INTERVENTIONAL	2022	United States	Oncological and Hematological	Behavioral	3
NCT05334186	1	Evaluate	explores feasibility and effectiveness of a telehealth-delivered inductive reasoning training program	0	0	1	1	conventional inductive reasoning training done over Zoom	1	0	ALL	OLDER_ADULT	34	ACTUAL	INTERVENTIONAL	2022	United States	Other	Behavioral	3
NCT05308238	1	Evaluate	evaluates implementation of a telehealth-delivered physical activity behavior change intervention	0	1	0	1	conventional intervention delivered via telehealth; some participants recieve fitbits but not specified whether they are specialized for digital health tracking	1	0	ALL	ADULT, OLDER_ADULT	50	ESTIMATED	INTERVENTIONAL	2022	United States	Neurological	Behavioral	3
NCT05301933	1	Evaluate	evaluating the feasibility of telehealth delivered BPT	0	0	1	1	conventional BPT for parents but done via telehealth	1	0	ALL	CHILD	13	ACTUAL	INTERVENTIONAL	2022	United States	Neurological	Behavioral	3
NCT05205512	1	Evaluate	evaluates the efficacy of telehealth exercise intervention for cardio health	0	1	0	1	conventional exercises but done via telemed; no specified unique application or web format for intervention	1	0	ALL	ADULT, OLDER_ADULT	10	ACTUAL	INTERVENTIONAL	2022	United States	Oncological and Hematological	Other	3
NCT06200922	1	Evaluate	evaluate the efficacy of a pelvic floor rehab program done via telehealth compared to standard	1	0	0	1	conventional pevlic floor exercises but done remotely (unspecified platform)	1	0	FEMALE	ADULT, OLDER_ADULT	69	ESTIMATED	INTERVENTIONAL	2022	Brazil	Geriatric	Other	3
NCT05544422	1	Evaluate	evaluates the feasibility of timed up and go tests for stroke evaluation via telemed	0	0	1	1	conventional examination but done via telemed	1	0	ALL	ADULT, OLDER_ADULT	60	ACTUAL	INTERVENTIONAL	2022	Turkey	Neurological	Other	3
NCT05171907	1	Evaluate	evaluates impact of a remote nutritional intervention on the weight of obese individuals	0	0	1	1	conventional behavioral weight loss intervention done via WhatsApp	1	0	ALL	ADULT, OLDER_ADULT	578	ACTUAL	INTERVENTIONAL	2022	Brazil	Weight and Nutrition	Behavioral	3
NCT05161663	1	Evaluate	evaluates peer-driven intervention and venue-based referral on prophylactic drug uptake	0	1	0	1	conventional treatment	0	0	MALE	ADULT, OLDER_ADULT	200	ESTIMATED	INTERVENTIONAL	2022	United States	Infection and Immunity	Behavioral	1
NCT05290467	1	Evaluate	evaluating remote monitoring compared to routine ANC care model	1	0	1	1	conventional treatment just done online	1	0	FEMALE	ADULT	1762	ESTIMATED	INTERVENTIONAL	2022	China	Sexual Health	Behavioral	3
NCT05713526	1	Evaluate	feasibility study of decentralised vaccine information and reminders to pregnant women	0	0	1	1	conventional vaccine information and reminders but sent remotely	1	0	FEMALE	CHILD, ADULT, OLDER_ADULT	183	ACTUAL	INTERVENTIONAL	2022	Turkey	Other	Behavioral	3
NCT05336201	1	Evaluate	tests efficacy of telehealth adaptation of cognitive intervention	0	0	1	1	conventional CBT offered in homes with telehealth	1	0	ALL	CHILD, ADULT	120	ESTIMATED	INTERVENTIONAL	2022	United States	Pediatric	Behavioral	3
NCT06060444	1	Evaluate	evaluates feasibility of care delivery via telemedicine to individuals with drug-induced movement disorders	1	0	0	1	conventional neurological intervention delivered remotely	1	0	ALL	ADULT, OLDER_ADULT	30	ACTUAL	INTERVENTIONAL	2022	United States	Musculoskeletal	Other	3
NCT05293730	1	Evaluate	evaluates feasibility of decentralized intervention leveraging community health workers and telehealth for providing care to older adults	1	0	0	1	conventional care delivered via telehealth and through community healthcare worker visits	1	0	ALL	OLDER_ADULT	2050	ACTUAL	INTERVENTIONAL	2022	United States	Geriatric	Behavioral	3
NCT05322928	1	Evaluate	evaluates feasibility of a telehealth-delivered intervention to promote compliance with physical activity recommendations	0	0	1	1	conventional occupational therapy done via video appointment	1	0	ALL	ADULT, OLDER_ADULT	40	ACTUAL	INTERVENTIONAL	2022	Denmark	Pain	Behavioral	3
NCT05886322	1	Evaluate	observational cohort study is to determine the best remote monitoring tool for predicting mucosal inflammation in adult patients with inflammatory bowel disease, relative to the gold standard endoscopy.	0	1	0	1	conventional IBD monitoring but done at home	1	0	ALL	ADULT, OLDER_ADULT	400	ESTIMATED	OBSERVATIONAL	2022	Netherlands	Infection and Immunity	Diagnostic	3
NCT05191446	1	Evaluate	evaluates efficacy/feasibility of stepped alcohol treatment using telemedicine compared to ususal care	1	0	0	1	CBT and addiction medication/treatment delivered by video call	1	0	ALL	ADULT, OLDER_ADULT	180	ESTIMATED	INTERVENTIONAL	2022	United States	Mental Health	Behavioral	3
NCT05524181	1	Evaluate	explores feasibility and efficacy of telehealth primary care model	1	0	0	1	conventional intervention done via telehealth	1	0	ALL	ADULT, OLDER_ADULT	50	ACTUAL	INTERVENTIONAL	2022	United States	Cardiovascular	Other	3
NCT05585827	1	Evaluate	evaluates effectiveness of videoconference based cognitive behavioral therapy for PD	0	0	1	1	conventional CBT done via videocalls	1	0	ALL	ADULT, OLDER_ADULT	120	ESTIMATED	INTERVENTIONAL	2022	Norway	Mental Health	Behavioral	3
NCT05081843	1	Evaluate	evaluates the efficacy of a web-based tobacco prevention program	1	0	0	1	conventional tobacco prevention program and curriculum but moved online	1	0	ALL	CHILD	339	ACTUAL	INTERVENTIONAL	2022	United States	Pediatric	Behavioral	3
NCT05505045	1	Evaluate	feasibility of delivering CO-OP remotely to breast cancer survivors, who self-report cancer-related cognitive impairment (CRCI)	0	0	1	1	conventional cognitive orientation program but done online via Zoom	1	0	FEMALE	ADULT, OLDER_ADULT	44	ACTUAL	INTERVENTIONAL	2022	United States	Oncological and Hematological	Behavioral	3
NCT05285410	1	Evaluate	evaluate the efficacy of home spirometry and weight measurements vs office based one	1	0	0	1	conventional interventions but done at home	1	0	ALL	CHILD, ADULT, OLDER_ADULT	116	ACTUAL	OBSERVATIONAL	2022	United States	Infection and Immunity	No Data	3
NCT05998148	1	Evaluate	evaluates virtual phone visits in comparison to in-person visits	1	0	0	1	virtual visits over phone	0	0	ALL	ADULT, OLDER_ADULT	90	ACTUAL	INTERVENTIONAL	2022	United States	Musculoskeletal	Other	1
NCT05166785	1	Evaluate	evaluating telehealth feasibility of DPP program	1	0	0	1	conventional diabetic treatment done virtually	1	0	ALL	OLDER_ADULT	230	ESTIMATED	INTERVENTIONAL	2022	United States	Diabetes	Other	3
NCT05088915	1	Evaluate	three primary aims of study, one is about clinical impact and two are about evaluating the decentralized delivery against standard care	1	0	1	1	study delivers behavioral intervention via videocall	1	0	ALL	CHILD, ADULT	44	ESTIMATED	INTERVENTIONAL	2022	United States	Mental Health	Behavioral	3
NCT05264792	1	Evaluate	evaluates the efficacy of remote coaching support for rural PC facilities	0	1	0	1	conventional coaching and moderating but done virtually via WhatsApp and other conferencing platform (unspecified)	1	0	ALL	ADULT, OLDER_ADULT	14	ACTUAL	INTERVENTIONAL	2022	India	Mental Health	Other	3
NCT04768920	1	Evaluate	evaluates motivational interviewing and psychosocial intervention programs delivered via telehealth	0	0	1	1	conventional behavioral intervention through phone or Zoom	1	0	ALL	ADULT, OLDER_ADULT	50	ESTIMATED	INTERVENTIONAL	2022	United States	Mental Health	Behavioral	3
NCT05856942	1	Evaluate	evaluate the feasibility of home PrEP care with telehealth follow-up	1	0	0	1	conventional PrEP treatments but done at home and with telehealth visits (unspecified platform)	1	0	ALL	ADULT, OLDER_ADULT	458	ESTIMATED	INTERVENTIONAL	2022	United States	Infection and Immunity	Other	3
NCT04955405	1	Evaluate	evaluates the effectiveness of home visits for follow up and care versus standard for reduction of ED admissions	1	0	0	1	conventional follow up but done in the home	1	0	ALL	ADULT, OLDER_ADULT	30	ACTUAL	INTERVENTIONAL	2022	United States	Respiratory	Other	3
NCT05599503	1	Evaluate	evaluate the feasibility and efficacy of a robot system for assisted living interaction	0	1	0	1	use of Socially-Assistive Robot system	1	0	ALL	ADULT, OLDER_ADULT	63	ACTUAL	INTERVENTIONAL	2022	United States	Mental Health	Behavioral	3
NCT05168657	1	Evaluate	evaluates training and remote monitoring/follow-up strategies for insulin pumps	1	1	0	1	conventional diabetic pump training and care but with some groups doing follow-up remotely via telehealth visits	1	0	ALL	ADULT, OLDER_ADULT	54	ACTUAL	INTERVENTIONAL	2022	United States	Diabetes	Device	3
NCT05593289	1	Evaluate	evaluate the effectiveness of telerehab for cervical sprains	1	0	0	1	conventional C-spine rehab but done virtually with pre-recorded exercises	1	0	ALL	ADULT	68	ESTIMATED	INTERVENTIONAL	2022	Mexico	Pain	Other	3
NCT05338268	1	Evaluate	evaluates the feasibility of utilising telehealth CBT to address loneliness	1	0	0	1	conventional CBT but delivered via telehealth (unspecified platform)	1	0	ALL	ADULT, OLDER_ADULT	36	ACTUAL	INTERVENTIONAL	2022	United States	Mental Health	Behavioral	3
NCT05610839	1	Evaluate	evaluates the efficacy of remote monitoring and check ins to increase adherence to treatment for Trichotillomania	0	1	0	1	conventional acceptance enhanced behabior therapy but with online check-ins	1	0	ALL	ADULT, OLDER_ADULT	101	ACTUAL	INTERVENTIONAL	2022	United States	Other	Behavioral	3
NCT05725772	1	Evaluate	evaluate the feasibility and efficacy of telemedicine visits for people with parkinson's	1	1	0	1	conventional monitoring and visits but done via telemedicine (unspecified platform)	1	0	ALL	ADULT, OLDER_ADULT	30	ACTUAL	OBSERVATIONAL	2022	United States	Neurological	Other	3
NCT05493254	1	Evaluate	evaluates e-visit as a methodology for delivering smoking cessation intervention	1	0	0	1	no digital health tools mentioned, delivery of questionnaires, information, and prescription by "e-visit"	1	0	ALL	ADULT, OLDER_ADULT	672	ESTIMATED	INTERVENTIONAL	2022	United States	Mental Health	Behavioral	3
NCT05040386	1	Evaluate	evaluates the efficacy of a telephone-based nurse led COPD care	1	0	0	1	conventional COPD treatment but done via telephone	1	0	ALL	ADULT, OLDER_ADULT	120	ESTIMATED	INTERVENTIONAL	2022	United States	Respiratory	Behavioral	3
NCT05480982	1	Evaluate	tests effectiveness of Cognitive Functional Therapy (CFT) via tele rehabilitation	1	0	0	1	conventional cognitive functional therapy done via teleconference	1	0	ALL	OLDER_ADULT	200	ESTIMATED	INTERVENTIONAL	2022	Brazil	Pain	Behavioral	3
NCT05524116	1	Evaluate	investigates feasibility of telehealth delivered mindful exercise vs. usual exercise interventions	1	0	0	1	conventional exercise intervention through telehealth delivery	1	0	ALL	ADULT, OLDER_ADULT	45	ACTUAL	INTERVENTIONAL	2022	United States	Musculoskeletal	Behavioral	3
NCT05575817	1	Evaluate	evaluates usefulness and acceptability of online grief therapy	0	0	1	1	online therapy tutorials, no digital health tools	1	0	ALL	ADULT, OLDER_ADULT	34	ACTUAL	INTERVENTIONAL	2022	United States	Mental Health	Behavioral	3
NCT04497857	1	Evaluate	evaluates the efficacy of a telehealth based coordinated specialty care versus standard	1	0	0	1	conventional CSC but done via telehealth (unspecified platform)	1	0	ALL	CHILD, ADULT	180	ESTIMATED	INTERVENTIONAL	2022	United States	Mental Health	Other	3
NCT05340309	1	Evaluate	testing a telemedicine approach	1	0	0	1	drug intervention, internet connection / cellular plan needed	1	0	ALL	ADULT, OLDER_ADULT	37	ESTIMATED	INTERVENTIONAL	2022	United States	Respiratory	Biological	3
NCT05603286	1	Evaluate	evaluates remote monitoring	1	0	0	1	remote monitoring happens with email questionnaires	1	0	ALL	CHILD, ADULT	85	ACTUAL	INTERVENTIONAL	2022	Netherlands	Other	Procedure	3
NCT05370872	1	Evaluate	evaluate the efficacy of remote functional capacity testing	1	0	0	1	conventional testing but done remotely using video recordings of test (microsoft teams)	1	0	ALL	ADULT, OLDER_ADULT	250	ACTUAL	INTERVENTIONAL	2022	Canada	Musculoskeletal	Diagnostic	3
NCT04778930	1	Evaluate	evaluate the feasibility of telehealth-based PT for patients with CP (online due to covid)	0	1	0	1	conventional PT exercises but delivered remotely due to covid; unspecified platform	1	0	ALL	CHILD	66	ESTIMATED	INTERVENTIONAL	2022	Spain	Musculoskeletal	Other	3
NCT05122013	1	Evaluate	assess the efficacy of a remote comprehensive program aimed at increasing happiness and wellbeing in patients after bariatric surgery	1	0	0	1	conventional behavioral, dietary, and physical activity programs but done virtually	1	0	ALL	ADULT, OLDER_ADULT	100	ESTIMATED	INTERVENTIONAL	2022	Israel	Weight and Nutrition	Behavioral	3
NCT04632628	1	Evaluate	evaluates decentralised CBT via web-based intervention	0	0	1	1	conventional CBT but done online	1	0	ALL	ADULT, OLDER_ADULT	60	ESTIMATED	INTERVENTIONAL	2022	United States	Sleep	Behavioral	3
NCT04443959	1	Evaluate	evaluates efficacy of telemedicine delivery of mindfulness intervention	0	0	1	1	behavioral insomnia-relief strategies delivered via telehealth	1	0	FEMALE	ADULT	12	ACTUAL	INTERVENTIONAL	2022	United States	Sleep	Behavioral	3
NCT05137691	1	Evaluate	evaluate the efficacy of an improved weight management program done with telehealth	0	1	0	1	conventional weight loss program but with telehealth and remote monitoring elements	1	0	FEMALE	ADULT, OLDER_ADULT	3	ACTUAL	INTERVENTIONAL	2022	United Kingdom	Weight and Nutrition	Other	3
NCT05913869	1	Evaluate	aim is to "determine if parents of children with autism from diverse populations are willing participate in and complete an online MBSR program and if online delivery is as effective as in-person program"	0	0	1	1	conventional psychoeducational program done online	1	0	ALL	ADULT	24	ESTIMATED	INTERVENTIONAL	2022	United States	Mental Health	Behavioral	3
NCT05914025	1	Evaluate	evaluates the efficacy of brief online interventions for psychoeducation	0	0	1	1	conventional behavioral interventions and activities but done online	1	0	ALL	ADULT, OLDER_ADULT	106	ACTUAL	INTERVENTIONAL	2022	United States	Mental Health	Behavioral	3
NCT05304104	1	Evaluate	comparison of telehealth CBT versus self-help CBT	0	1	0	1	conventional CBT but some done via telehealth (unspecified platform)	1	0	ALL	ADULT, OLDER_ADULT	144	ESTIMATED	INTERVENTIONAL	2022	United States	Mental Health	Behavioral	3
NCT05442957	0	Implement	compares a new form of decentralization versus a "standard" decentralization				1	conventional behavioral treatment but done remotely	1	0	ALL	ADULT, OLDER_ADULT	180	ESTIMATED	INTERVENTIONAL	2023	United States	Mental Health	Behavioral	3
NCT05754008	0	Implement	evaluating ways to engage care navigators				1	conventional visits but done via telemed	1	0	ALL	ADULT	204	ESTIMATED	INTERVENTIONAL	2023	United States	Diabetes	Behavioral	3
NCT06192771	0	Implement	evaluates a behavioral intervention for dysphagia				1	conventional treatment done via telehealth	1	0	ALL	ADULT, OLDER_ADULT	40	ESTIMATED	INTERVENTIONAL	2023	Canada	Oncological and Hematological	Behavioral	3
NCT05606172	0	Implement	primary aim seems to be testing PTSD intervention for children, delivered through telehealth				1	conventional behavioral intervention done through telehealth	1	0	ALL	CHILD	20	ESTIMATED	INTERVENTIONAL	2023	United States	Pediatric	Behavioral	3
NCT05674617	0	Implement	assesses feasibility and acceptability of therapeutic intervention and culturally responsive assessment methods				1	behavioral intervention delivered via telehealth	1	0	ALL	ADULT, OLDER_ADULT	48	ESTIMATED	INTERVENTIONAL	2023	United States	Mental Health	Behavioral	3
NCT05666167	0	Implement	comparing an already decentralized method to a different, one				1	conventional treatment just done remotely	1	0	ALL	ADULT, OLDER_ADULT	50	ESTIMATED	INTERVENTIONAL	2023	United States	Musculoskeletal	Behavioral	3
NCT05891197	0	Implement	primary goal of identifying tumor biomarkers, participants communicated with via telehealth				1	conventional tumor biomarker analysis; happens to use telehealth for communication	1	0	ALL	ADULT, OLDER_ADULT	250	ESTIMATED	OBSERVATIONAL	2023	United States	Respiratory	No Data	3
NCT05820204	0	Implement	comparing various psych therapies for back pain, not necessarily evaluating if these can be done decentralized or not				1	conventional therapy done remotely	1	0	ALL	ADULT, OLDER_ADULT	75	ESTIMATED	INTERVENTIONAL	2023	United States	Pain	Behavioral	3
NCT05821244	0	Implement	investigates efficacy of assigning time windows for exercise intervention				1	exercise sessions supervised via telehealth	1	0	FEMALE	ADULT, OLDER_ADULT	40	ESTIMATED	INTERVENTIONAL	2023	United States	Oncological and Hematological	Behavioral	3
NCT05546697	0	Implement	comparing yoga intervention to behavioral therapy; therapies happen to take place online				1	conventional interventions (exercise v behavioral) but done online	1	0	ALL	ADULT, OLDER_ADULT	518	ESTIMATED	INTERVENTIONAL	2023	United States	Mental Health	Behavioral	3
NCT05787327	0	Implement	testing affects of herbal treatment on COVID symptoms				1	trial of herbal treatment happens to be delivered via telemedicine	1	0	ALL	ADULT, OLDER_ADULT	96	ESTIMATED	INTERVENTIONAL	2023	Hong Kong	Infection and Immunity	Drug	3
NCT05989906	0	Implement	primary aim is to evaluate three exercise and behavioral interventions for efficacy at rehab, implements decentralization for home use of machines				1	conventional exercise interventions done in rehab clinic and home	1	0	ALL	ADULT, OLDER_ADULT	32	ESTIMATED	INTERVENTIONAL	2023	United States	Musculoskeletal	Behavioral	3
NCT06088212	0	Implement	evaluates the effectiveness of a disease management program compared to usual care; happens to contain elements of telehealth				1	conventional disease management but with some telehealth visits	1	0	ALL	ADULT, OLDER_ADULT	168	ESTIMATED	INTERVENTIONAL	2023	Australia	Cardiovascular	Other	3
NCT05799755	0	Implement	drug efficacy trial with remote monitoring aspects				1	conventional drug therapy with remote aspects	1	0	ALL	ADULT, OLDER_ADULT	134	ESTIMATED	INTERVENTIONAL	2023	United States	Infection and Immunity	Drug	3
NCT05377242	0	Implement	evaluates three drug/supplements for efficacy treating gulf war illness				1	conventional drug study with all elements done remotely or virtually	1	0	ALL	ADULT, OLDER_ADULT	300	ESTIMATED	INTERVENTIONAL	2023	United States	Mental Health	Dietary Supplement	3
NCT06087276	0	Implement	decentralized design to test safety and efficacy of drug				1	conventional drug trial administered presumably at home ("decentralized design")	0	0	ALL	ADULT, OLDER_ADULT	600	ESTIMATED	INTERVENTIONAL	2023	United States	Neurological	Drug	1
NCT05503173	0	Implement	compares two behavioral and informational interventions for efficacy at treating unhealthy alcohol use				1	conventional behavioral intervention delivered by videoconferencing, supplemented by online trainings	1	0	ALL	ADULT, OLDER_ADULT	385	ESTIMATED	INTERVENTIONAL	2023	United States	Mental Health	Behavioral	3
NCT05899322	0	Implement	primary aim is to test efficacy of PTSD intervention, delivered via telehealth				1	conventional behavioral intervention done through telehealth	1	0	ALL	CHILD, ADULT	20	ESTIMATED	INTERVENTIONAL	2023	United States	Mental Health	Behavioral	3
NCT05733442	0	Implement	evaluates different approaches to community intervention, allows for elements done via telehealth or phone				1	conventional behavioral intervention	1	0	ALL	ADULT, OLDER_ADULT	190	ESTIMATED	INTERVENTIONAL	2023	United States	Mental Health	Other	3
NCT06312059	0	Implement	evaluate various baby formulas				1	conventional but unspecified how participants are contacted ...	1	0	ALL	CHILD	264	ESTIMATED	INTERVENTIONAL	2023	United States	Pediatric	Other	3
NCT05721482	0	Implement	assesses mindfulness approaches to stress management for caregivers				1	conventional treatment but done via telehealth sessions	1	0	FEMALE	ADULT, OLDER_ADULT	28	ESTIMATED	INTERVENTIONAL	2023	United States	Mental Health	Behavioral	3
NCT05390502	0	Implement	comparing already decentralized methods				1	conventional monitoring done remotely	0	0	ALL	ADULT, OLDER_ADULT	660	ESTIMATED	INTERVENTIONAL	2023	United States	Cardiovascular	Behavioral	1
NCT05685589	0	Implement	evaluates effectiveness of mindfulness-based program designed to improve mental health in adolescents with autism				1	mindfulness intervention delivered via videoconferencing, includes use of commercially available app	1	0	ALL	CHILD, ADULT	40	ACTUAL	INTERVENTIONAL	2023	United States	Neurological	Behavioral	3
NCT05455476	0	Implement	evaluating loneliness and feelings of social isolation				1	conventional CBT but delivered over the phone	1	0	ALL	ADULT, OLDER_ADULT	48	ACTUAL	INTERVENTIONAL	2023	United States	Pain	Behavioral	3
NCT05997875	0	Implement	comparing various educational approaches, some of which are already decentralized				1	conventional information and care just done decentralized	1	0	ALL	ADULT, OLDER_ADULT	360	ESTIMATED	INTERVENTIONAL	2023	United States	Cardiovascular	Behavioral	3
NCT06078488	0	Implement	efficacy of an individualized nutrition package				1	conventional treatment -- nutritional intervention; ability to have followups remote	1	0	ALL	ADULT, OLDER_ADULT	380	ESTIMATED	INTERVENTIONAL	2023	Singapore	Musculoskeletal	Other	3
NCT05606328	0	Implement	evaluating efficacy of training program for delirium detection that includes televisits				1	conventional behavioral intervention that includes tele-training	1	0	ALL	ADULT, OLDER_ADULT	18	ACTUAL	INTERVENTIONAL	2023	United States	Mental Health	Behavioral	3
NCT06044649	0	Implement	compare the mediators and moderators of the clinical effects of Cognitive-Behavioral Therapy (CBT), Acceptance and Commitment Therapy (ACT), and Emotional Awareness and Expression Therapy (EAET) on adults with chronic spinal (axial) pain				1	conventional cbt delivered by telehealth	1	0	ALL	ADULT, OLDER_ADULT	460	ESTIMATED	INTERVENTIONAL	2023	United States	Pain	Behavioral	3
NCT05965947	0	Implement	evaluating already decentralized methods				1	conventional nutrition therapy just done remotely	1	0	ALL	ADULT, OLDER_ADULT	134	ESTIMATED	INTERVENTIONAL	2023	United States	Neurological	Behavioral	3
NCT06135103	0	Implement	evaluate the safety and efficacy of daily subcutaneous (SC) injection of TXA127 in post-ischemic stroke patients				1	conventional drug treatment done with elements of telehealth communication throughout study	1	0	ALL	ADULT, OLDER_ADULT	50	ESTIMATED	INTERVENTIONAL	2023	Israel	Neurological	Drug	3
NCT05509166	0	Implement	comparing specialized LGBTQ CBT with other psychotherapy approach, delivered by telehealth				1	conventional cbt delivered by telehealth	1	0	FEMALE	ADULT, OLDER_ADULT	450	ESTIMATED	INTERVENTIONAL	2023	United States	Mental Health	Behavioral	3
NCT05356364	0	Implement	evaluate the implementability and effectiveness of a mindfulness-based therapy for insomnia relative to cognitive-behavioral therapy for insomnia in pregnant women with insomnia and comorbid depressio				1	conventional treatment but done via telehealth due to covid	1	0	FEMALE	ADULT	100	ESTIMATED	INTERVENTIONAL	2023	United States	Mental Health	Behavioral	3
NCT05862519	0	Implement	evaluates efficacy of four dietary supplements				1	conventional drug/supplement trial with product presumably taken at home	1	0	MALE	ADULT	36	ACTUAL	INTERVENTIONAL	2023	United States	Sexual Health	Dietary Supplement	3
NCT05837676	0	Implement	evaluates effectiveness of interventional therapy in reducing psychological distress post concussion compared to standard treatment				1	conventional behavioral intervention done with telehealth sessions	1	0	ALL	ADULT, OLDER_ADULT	134	ESTIMATED	INTERVENTIONAL	2023	United States	Neurological	Behavioral	3
NCT05732285	0	Implement	evaluates tailored CBT treatments but done via zoom				1	conventional cbt delivered by telehealth	1	0	ALL	ADULT, OLDER_ADULT	56	ESTIMATED	INTERVENTIONAL	2023	United States	Neurological	Behavioral	3
NCT05826171	0	Implement	evaluating feasibility of high intensity vs low intensity aerobic exercise prior to balance training, with both interventions done via telehealth; does not seem to be evaluating decentralized delivery				1	conventional training exercises through telehealth	1	0	ALL	ADULT, OLDER_ADULT	20	ESTIMATED	INTERVENTIONAL	2023	United States	Neurological	Behavioral	3
NCT04955795	0	Implement	assesses the efficacy of behavioral program with an additional Common Elements Treatment Approach (CETA); happens to be done via telemedicine (they aren't testing the telemedicine itself)				1	conventional behavioral interventions but done virtually	1	0	ALL	ADULT, OLDER_ADULT	308	ESTIMATED	INTERVENTIONAL	2023	United States	Mental Health	Behavioral	3
NCT05698914	0	Implement	comparison of two already decentralized methods, not evaluating if something can be done decentralized ...				1	conventional behavioral therapy done remotel	1	0	ALL	ADULT, OLDER_ADULT	72	ESTIMATED	INTERVENTIONAL	2023	United States	Pain	Behavioral	3
NCT05917314	0	Implement	evaluates the impact of probiotics on weight management and metabolic health				1	conventional dietary intervention	1	0	ALL	ADULT, OLDER_ADULT	120	ACTUAL	INTERVENTIONAL	2023	United States	Mental Health	Other	3
NCT05845047	0	Implement	aims to determine if a particular therapy is more effective than a published computer delivered lexical treatment				1	conventional speech language training interventions delivered via computer program through videoconferencing	1	0	ALL	ADULT, OLDER_ADULT	70	ESTIMATED	INTERVENTIONAL	2023	United States	Neurological	Behavioral	3
NCT06018766	0	Implement	home-based intervention to test daily inhaler use combining in-person and telehealth visits				1	conventional using remote delivery of	1	0	ALL	ADULT, OLDER_ADULT	30	ESTIMATED	INTERVENTIONAL	2023	United States	Respiratory	Drug	3
NCT05965648	0	Implement	evaluates community based support program for families of children on the autism spectrum, which happens to be delivered via telehealth				1	behavioral intervention implemented via telehealth sessions	1	0	ALL	CHILD, ADULT, OLDER_ADULT	16	ESTIMATED	INTERVENTIONAL	2023	United States	Neurological	Behavioral	3
NCT06167330	0	Implement	comparing two rehab programs for phantom limb pain				1	conventional rehab programs done but remotely with telehealth elements; nerve stimulating devices considered conventional as these have been used in clinic for quite some time	1	0	ALL	ADULT, OLDER_ADULT	208	ESTIMATED	INTERVENTIONAL	2023	Australia	Musculoskeletal	Device	3
NCT05654922	0	Implement	tests efficacy of new drug				1	conventional drug trial with a telehealth visit and phone calls to monitor for adverse reactions	1	0	ALL	ADULT, OLDER_ADULT	100	ESTIMATED	INTERVENTIONAL	2023	United States	Respiratory	Drug	3
NCT05784038	0	Implement	evaluates immunity variables for Mpox but does so with decentralized visits (although that's not the primary aim of the study)				1	conventional follow-up but done remotely	0	0	ALL	ADULT, OLDER_ADULT	80	ESTIMATED	OBSERVATIONAL	2023	Brazil	Infection and Immunity	Diagnostic	1
NCT05668091	0	Implement	efficacy and safety study of Nirmatrelvir/​Ritonavir				1	conventional treatment, drugs delivered to patients	0	0	ALL	ADULT, OLDER_ADULT	100	ACTUAL	INTERVENTIONAL	2023	United States	Infection and Immunity	Drug	1
NCT05805709	0	Implement	evaluate the efficacy of an enhanced care program for kidney disease patients can reduce hospitalisation				1	conventional treatment for kidney patients; use of telehealth visits if needed by patients	1	0	ALL	ADULT, OLDER_ADULT	2145	ESTIMATED	INTERVENTIONAL	2023	United States	Organs	Other	3
NCT05342064	0	Implement	study on various TB prevention treatments to fill knowledge gap and inform policy; implements remote questions via phone and text				1	conventional TB screening methods but remotely via phone and text	1	0	ALL	CHILD, ADULT, OLDER_ADULT	6500	ESTIMATED	INTERVENTIONAL	2023	Swaziland	Respiratory	Other	3
NCT05910216	0	Implement	comparing dance versus typical therapeutic exercise for parkinsons; happens to be done online but primary goal is the evaluation of dance v exercise				1	conventional treatment but done online	1	0	ALL	ADULT, OLDER_ADULT	40	ESTIMATED	INTERVENTIONAL	2023	Brazil	Neurological	Other	3
NCT06085911	0	Implement	evaluates effectiveness of rehabilitation				1	home-based exercises	0	0	ALL	ADULT, OLDER_ADULT	60	ESTIMATED	INTERVENTIONAL	2023	Norway	Infection and Immunity	Behavioral	1
NCT05834400	0	Implement	Primary aim is efficacy of lymphatic exercises and related symptoms; exercises done in decentralised manner				1	conventional exercises but done virtually	1	0	ALL	ADULT, OLDER_ADULT	80	ESTIMATED	INTERVENTIONAL	2023	United States	Cardiovascular	Behavioral	3
NCT05333341	0	Implement	aims to compare efficacy of telemedicine managment vs telemedicine managment plus behavioral intervention on pain management. the decentralized delivery is established to be effective, and isn't the focus				1	conventional therapeutic interventions done remotely, includes use of pedometer but doesn't seem to be digital	1	0	ALL	ADULT, OLDER_ADULT	1500	ESTIMATED	INTERVENTIONAL	2023	United States	Mental Health	Behavioral	3
NCT05977868	0	Implement	comparison of IV vs PO antimicrobial therapy				1	conventional drug treatment	1	0	ALL	ADULT, OLDER_ADULT	135	ESTIMATED	INTERVENTIONAL	2023	United States	Respiratory	Drug	3
NCT05734638	0	Implement	compares efficacy of mindfulness and dietary interventions, both happen to be provided via telehealth				1	conventional behavioral interventions done via telehealth	1	0	FEMALE	ADULT, OLDER_ADULT	90	ESTIMATED	INTERVENTIONAL	2023	United States	Mental Health	Behavioral	3
NCT06015191	1	Evaluate	aim is to evaluate effectiveness of videoconferencing for delivering exercise training in home	0	1	0	1	videoconference-led exercise sessions, no digital health tools	1	0	ALL	CHILD, ADULT	74	ESTIMATED	INTERVENTIONAL	2023	United States	Pediatric	Behavioral	3
NCT06005194	1	Evaluate	evaluates whether telemedicine delivery of the InMotion intervention is effective	0	0	1	1	telehealth adapted activity counseling	1	0	ALL	ADULT	80	ESTIMATED	INTERVENTIONAL	2023	United States	Mental Health	Behavioral	3
NCT05636982	1	Evaluate	examines effectiveness of a telecare-based intervention programme for caregivers	0	1	0	1	conventional intervention done with telemedicine	1	0	ALL	ADULT, OLDER_ADULT	75	ACTUAL	INTERVENTIONAL	2023	Hong Kong	Other	Other	3
NCT06304207	1	Evaluate	pilot study with the aim to compare telehealth and onsite treatments	1	0	0	1	conventional rehab and educational training delivered via teleconference	1	0	ALL	ADULT, OLDER_ADULT	30	ESTIMATED	INTERVENTIONAL	2023	United States	Respiratory	Product	3
NCT05620719	1	Evaluate	evaluate the efficacy of telehealth-based CBT for PTH	1	0	0	1	conventional CBT but done via telehealth (unspecified platform)	1	0	ALL	ADULT, OLDER_ADULT	525	ESTIMATED	INTERVENTIONAL	2023	United States	Pain	Behavioral	3
NCT05699772	1	Evaluate	assesses efficacy of telehealth delivery of diabetes/tbi intervention (describes goal of study as to expand access to the intervention through the new delivery)	0	1	0	1	conventional behavioral interventions done via telehealth	1	0	ALL	ADULT, OLDER_ADULT	88	ESTIMATED	INTERVENTIONAL	2023	United States	Neurological	Behavioral	3
NCT05780151	1	Evaluate	evaluates the feasibility and efficacy of DCT for diabetes care/trials	1	1	0	1	conventional diabetes care but assessed for feasibility of fully decentralised approach	1	0	ALL	ADULT, OLDER_ADULT	600	ACTUAL	INTERVENTIONAL	2023	Denmark, Germany, United Kingdom	Diabetes	Drug	3
NCT06022965	1	Evaluate	evaluate the feasibility of telemedicine-delivered geriatric assessments to determine vulnerabilities in patients	1	0	0	1	conventional GAs but some done via telehealth (unspecified platform)	1	0	ALL	OLDER_ADULT	216	ESTIMATED	INTERVENTIONAL	2023	United States	Oncological and Hematological	Other	3
NCT05745077	1	Evaluate	a primary aim is to evaluate the efficacy of telehealth consultations for improving outcomes for socially vulnerable patients	1	0	0	1	conventional presurgical care delivered via telemedicine	1	0	ALL	ADULT, OLDER_ADULT	50	ACTUAL	INTERVENTIONAL	2023	United States	Sexual Health	Behavioral	3
NCT05887115	1	Evaluate	evaluate efficacy of preventive home-visiting programs for pregancy and postpartum care	1	0	0	1	conventional care delivered through home visits or telehealth	1	0	FEMALE	CHILD, ADULT, OLDER_ADULT	880	ESTIMATED	INTERVENTIONAL	2023	United States	Mental Health	Behavioral	3
NCT05660187	1	Evaluate	evaluate the efficacy of virtual MS care	1	0	0	1	conventional care but delivered via telehealth (unspecified platform)	1	0	ALL	ADULT, OLDER_ADULT	120	ESTIMATED	INTERVENTIONAL	2023	United States	Neurological	Other	3
NCT04797455	1	Evaluate	evaluates feasibility and efficacy of adding remote parent coaching intervention to suicidal youth care protocol	1	0	0	1	conventional behavioral coaching done via telehealth	1	0	ALL	CHILD, ADULT, OLDER_ADULT	40	ESTIMATED	INTERVENTIONAL	2023	United States	Pediatric	Behavioral	3
NCT04866810	1	Evaluate	seeing if a gut microbiome study can be done decentralized	1	0	1	1	conventional gut microbiome analysis and treatmenrt but done remotely	1	0	ALL	ADULT, OLDER_ADULT	80	ESTIMATED	INTERVENTIONAL	2023	United States	Oncological and Hematological	Behavioral	3
NCT05641077	1	Evaluate	evaluates value and acceptance of videoconferencing compared to face-to-face	1	0	0	1	uses videoconferencing technology for the delivery	1	0	FEMALE	ADULT, OLDER_ADULT	108	ACTUAL	INTERVENTIONAL	2023	United States	Other	Other	3
NCT06007001	1	Evaluate	evaluate the efficacy of TC and TM program focused on rehabilitation and psychological support for cancer patients on patient reported outcomes measures (PROMs) in three pilots compare to usual care	1	0	0	1	conventional rehab and exercise meetings but done online via Edumeet platform, a commercially available videoconferencing tool -- digital tool but not digital health tool	1	0	ALL	ADULT, OLDER_ADULT	354	ESTIMATED	INTERVENTIONAL	2023	Belgium, Cyprus, Greece, Hungary, Ireland, Italy, Lithuania, Portugal, Slovenia, Spain	Oncological and Hematological	Device	3
NCT05766475	1	Evaluate	tests whether virtual delivery of therapy is as effective as in-person	1	0	0	1	therapy sessions that take place on Zoom	1	0	FEMALE	ADULT, OLDER_ADULT	900	ESTIMATED	INTERVENTIONAL	2023	United States	Mental Health	Behavioral	3
NCT04832152	1	Evaluate	evaluate the feasibility of adapting an in-person protocol to telemedicine	0	0	1	1	conventional OT protocol but done via telehealth (unspecified platform)	1	0	ALL	CHILD	10	ESTIMATED	INTERVENTIONAL	2023	United States	Neurological	Other	3
NCT06017050	1	Evaluate	evaluate the feasibility and efficacy (comparison) of text messaging information regarding bullying	0	1	0	1	conventional information/intervention but done remotely via text-messaging (does not specificy a digital component i.e., smartphone)	0	0	ALL	CHILD, ADULT, OLDER_ADULT	150	ESTIMATED	INTERVENTIONAL	2023	United States	Other	Behavioral	1
NCT05724823	1	Evaluate	evaluates acceptability of delivering an exercise program online	0	1	0	1	uses commercial videoconferencing tool to deliver intervention	1	0	ALL	ADULT, OLDER_ADULT	110	ESTIMATED	INTERVENTIONAL	2023	Canada	Neurological	Other	3
NCT06176859	1	Evaluate	evaluate the efficacy of a decentralised PrEP treatment	1	0	0	1	conventional PrEP support but done virtually via telehealth (unspecified platform)	1	0	ALL	CHILD, ADULT	2500	ESTIMATED	INTERVENTIONAL	2023	South Africa	Infection and Immunity	Other	3
NCT05999448	1	Evaluate	evaluates the efficacy of various telehealth treatments for caregivers of people with rare neurogenetic conditions	0	1	0	1	conventional peer coaching but done via telemed (Zoom)	1	0	ALL	ADULT, OLDER_ADULT	800	ESTIMATED	INTERVENTIONAL	2023	United States	Other	Behavioral	3
NCT05560451	1	Evaluate	evaluates effectiveness of a virtual, Veteran peer-led self-management support program	1	0	0	1	conventional intervention delivered with telehealth and texts	1	0	ALL	ADULT, OLDER_ADULT	294	ESTIMATED	INTERVENTIONAL	2023	United States	Other	Behavioral	3
NCT06055413	1	Evaluate	evaluates the feasibility and efficacy of home remote monitoring for lung conditions	0	0	1	1	remote patient monitoring bundle includes conventional ventilator with additional digital devices for monitoring (unspecified beyond a digital tablet and scale)	1	0	ALL	CHILD	50	ESTIMATED	INTERVENTIONAL	2023	United States	Respiratory	Product	3
NCT05690243	1	Evaluate	examines efficacy of telehealth group therapy sessions	0	0	1	1	conventional therapy intervention through telehealth	1	0	ALL	ADULT, OLDER_ADULT	160	ESTIMATED	INTERVENTIONAL	2023	United States	Neurological	Behavioral	3
NCT06043570	1	Evaluate	testing the efficacy of remote monitoring in CIEDs.	1	0	1	1	CIED considered a conventional treatment but with additional remote monitoring capabilities	1	0	ALL	ADULT, OLDER_ADULT	900	ESTIMATED	INTERVENTIONAL	2023	Korea	Cardiovascular	Device	3
NCT05674409	1	Evaluate	evaluating the efficacy of a telehealth-delivered alcohol treatment	1	0	0	1	Conventional AUD treatment but done via telehealth	1	0	ALL	ADULT, OLDER_ADULT	400	ESTIMATED	INTERVENTIONAL	2023	United States	Mental Health	Behavioral	3
NCT05815199	1	Evaluate	evaluates the efficacy of tailored messaging during nicotine replacement therapy	0	1	0	1	conventional counseling but via telehealth sessions and additional personalized text messaging	1	0	ALL	ADULT, OLDER_ADULT	60	ESTIMATED	INTERVENTIONAL	2023	United States	Mental Health	Behavioral	3
NCT05733832	1	Evaluate	evaluates the efficacy of a transitional care model versus standard	1	0	0	1	conventional treatment but follow ups via telehealth	1	0	ALL	ADULT, OLDER_ADULT	1000	ESTIMATED	INTERVENTIONAL	2023	United States	Organs	Other	3
NCT05223426	1	Evaluate	evaluate the efficacy of a home-based cognitive functions training program	0	1	0	1	conventional cognitive functions testing but done remotely	1	0	ALL	ADULT, OLDER_ADULT	54	ESTIMATED	INTERVENTIONAL	2023	Canada	Cardiovascular	Other	3
NCT05809505	1	Evaluate	evaluates the feasibility of a conventional 360 turn test but done via televisit	0	0	1	1	conventional treatment done via telemed	1	0	ALL	ADULT, OLDER_ADULT	50	ESTIMATED	INTERVENTIONAL	2023	Turkey	Neurological	Diagnostic	3
NCT06005805	1	Evaluate	evaluates feasibility of decentralized trial	0	1	0	1	dietary supplement	0	0	ALL	ADULT, OLDER_ADULT	20	ACTUAL	INTERVENTIONAL	2023	Korea	Gastrointestinal	Behavioral	1
NCT05756738	1	Evaluate	evaluates efficacy of decentralized testing strategy	0	1	0	1	dried blood spot tests	0	0	ALL	ADULT, OLDER_ADULT	854	ESTIMATED	INTERVENTIONAL	2023	Spain	Infection and Immunity	Diagnostic	1
NCT05165810	1	Evaluate	testing community-based care vs. Centralized care	1	0	0	1	drug intervention	0	0	ALL	ADULT, OLDER_ADULT	800	ESTIMATED	INTERVENTIONAL	2023	India	Infection and Immunity	Behavioral	1
NCT05448560	1	Evaluate	evaluates multilayer intervention for decreasing barriers to access to follow up treatment for cancer patients	1	0	0	1	conventional care done through telehealth integrating electronic record managment	1	0	ALL	CHILD, ADULT, OLDER_ADULT	240	ESTIMATED	INTERVENTIONAL	2023	United States	Pediatric	Behavioral	3
NCT05970341	1	Evaluate	evaluates the feasibility of community-based program for kidney disease patients	0	1	0	1	non-digital interventions including produce delivery, recipes, etc	1	0	ALL	ADULT, OLDER_ADULT	330	ESTIMATED	INTERVENTIONAL	2023	United States	Organs	Behavioral	3
NCT06101797	1	Evaluate	investigate the responses of a remote compared to the in-person supervised exercise program on patient-reported outcomes measures (PROMs), muscular architecture, and the functional performance of patients with knee OA.	1	0	0	1	conventional exercises completed but supervised via video call (unspecified platform)	1	0	ALL	ADULT, OLDER_ADULT	68	ESTIMATED	INTERVENTIONAL	2023	Brazil	Musculoskeletal	Other	3
NCT06099509	1	Evaluate	evaluates self-administered screening test done at home	1	0	0	1	conventional screening test	1	0	FEMALE	ADULT, OLDER_ADULT	200	ESTIMATED	INTERVENTIONAL	2023	United States	Diabetes	Other	3
NCT06210828	1	Evaluate	assesses the effectiveness of telerehabilitation for fall prevention	0	1	0	1	conventional physical therapy intervention delivered by video call	1	0	ALL	ADULT, OLDER_ADULT	48	ESTIMATED	INTERVENTIONAL	2023	Thailand	Other	Behavioral	3
NCT05995886	1	Evaluate	evaluates feasibility of a social media group based program for opioid use recovery support	0	0	1	1	involves conventional support group and mindfulness program online	1	0	FEMALE	ADULT, OLDER_ADULT	60	ESTIMATED	INTERVENTIONAL	2023	United States	Mental Health	Behavioral	3
NCT05687604	1	Evaluate	compares a facilitated, guided decentralized program to a self-guided program to determine which method is most effective, testing the decentralized delivery of personalized telehealth guidance	0	1	0	1	conventional behavioral intervention with telehealth visits	1	0	ALL	ADULT, OLDER_ADULT	3000	ESTIMATED	INTERVENTIONAL	2023	United States	Mental Health	Behavioral	3
NCT05593484	1	Evaluate	evaluates the feasibility of telemed screening and evaluation of hearing loss in children	1	0	0	1	conventional screening and assessment but using telemed (unspecified platform)	1	0	ALL	CHILD, ADULT	6045	ESTIMATED	INTERVENTIONAL	2023	United States	Neurological	Other	3
NCT04889755	1	Evaluate	evaluates pilot group based telehealth intervention with goal of addressing barriers to access	0	0	1	1	behavioral intervention delivered via Zoom	1	0	ALL	CHILD, ADULT, OLDER_ADULT	7	ACTUAL	INTERVENTIONAL	2023	United States	Pediatric	Behavioral	3
NCT05288452	1	Evaluate	evaluates efficacy of various decentralized interventions for diabetes management in rural underserved communities	0	1	0	1	conventional behavioral and dietary interventions done at home; includes use of glucose monitor, but not clear if it is a connected digital health device	1	0	ALL	ADULT, OLDER_ADULT	304	ESTIMATED	INTERVENTIONAL	2023	United States	Diabetes	Behavioral	3
NCT05829759	1	Evaluate	evaluates the telehealth delivery of HIV-intervention; evaluates feasibility, acceptability and effectiveness of the intervention when delivered online	0	0	1	1	coventional behavioral intervention done via telehealth	1	0	MALE	ADULT	60	ACTUAL	INTERVENTIONAL	2023	United States	Sexual Health	Behavioral	3
NCT05700435	1	Evaluate	a primary aim is to evaluate whether in person, live video, and self guided online deliveries of the therapy are equally effective	1	0	0	1	conventional behavioral intervention done in person, via teleconference or online	1	0	ALL	ADULT, OLDER_ADULT	500	ESTIMATED	INTERVENTIONAL	2023	United States	Mental Health	Behavioral	3
NCT05766280	1	Evaluate	evaluates internet assisted soft skills training delivered in community settings (school counseling sessions, office of disability services visits)	1	0	0	1	conventional behavioral intervention through phone or Zoom	1	0	ALL	CHILD, ADULT	126	ESTIMATED	INTERVENTIONAL	2023	United States	Mental Health	Behavioral	3
NCT05984667	1	Evaluate	evaluates the feasibility of utilising telehealth for CSMART rehab therapies	0	0	1	1	conventional cognitive and behavioral rehab therapies but done via telehealth	1	0	ALL	ADULT, OLDER_ADULT	16	ESTIMATED	OBSERVATIONAL	2023	United States	Oncological and Hematological	Behavioral	3
NCT05623358	1	Evaluate	evaluate the feasibility of a remotely-administered intervention for HF patients	1	0	0	1	conventional drug management and follow-ups with clinical pharmacist but via phone	1	0	ALL	ADULT, OLDER_ADULT	60	ACTUAL	INTERVENTIONAL	2023	Canada	Cardiovascular	Other	3
NCT05658536	1	Evaluate	evaluate the efficacy and feasibility of telemedicine interventions for post covid patients	0	0	1	1	conventional behavioral strategies and coaching but happen to be done via telemed (unspecified platform)	1	0	ALL	ADULT, OLDER_ADULT	51	ACTUAL	INTERVENTIONAL	2023	United States	Infection and Immunity	Behavioral	3
NCT05872386	1	Evaluate	evaluates the feasibility of a telemedicine-based buprinorphrine intervention in community setting (library)	0	1	0	1	conventional drug treatment but use of Unspecified telemedicine platform utilised: This study innovatively develops and tests a telemedicine intervention delivered through public libraries to increase unstably housed individuals' access to bupe treatment that would prevent overdoses from occurring in the first place	1	0	ALL	ADULT, OLDER_ADULT	60	ESTIMATED	INTERVENTIONAL	2023	United States	Other	Behavioral	3
NCT05973838	1	Evaluate	evaluates a peer-delivered intervention on mobile treatment unit	0	1	0	1	conventional treatment/care just done remotely	0	0	ALL	ADULT, OLDER_ADULT	180	ESTIMATED	INTERVENTIONAL	2023	United States	Mental Health	Behavioral	1
NCT05734313	1	Evaluate	evaluation of telemedicine delivered CBT with glucose monitoring	0	1	0	1	conventional CBT and glucose monitoring but done virtually	1	0	ALL	ADULT	150	ESTIMATED	INTERVENTIONAL	2023	United States	Diabetes	Behavioral	3
NCT06109766	1	Evaluate	comparing telehealth version of behavioral parenting intervention to home visit version to test efficacy, efficiency, and access	0	1	0	1	behavioral intervention is delivered via Zoom	1	0	ALL	ADULT, OLDER_ADULT	357	ESTIMATED	INTERVENTIONAL	2023	United States	Pediatric	Behavioral	3
NCT05635292	1	Evaluate	compare telehealth-delivered cognitive behavioral therapy with usual care	1	0	0	1	conventional cbt intervention delivered through telehealth	1	0	ALL	ADULT, OLDER_ADULT	667	ACTUAL	INTERVENTIONAL	2023	United States	Infection and Immunity	Behavioral	3
NCT05694351	1	Evaluate	evaluates feasibility of community based family driven diabetes management and prevention intervention	0	0	1	1	conventional intervention delivered in person and via telehealth	1	0	ALL	CHILD, ADULT, OLDER_ADULT	100	ESTIMATED	INTERVENTIONAL	2023	Denmark	Diabetes	Behavioral	3
NCT04696861	1	Evaluate	assesses feasibility of telehealth intervention for suicidality	0	1	0	1	conventional counseling done via telehealth	1	0	ALL	ADULT, OLDER_ADULT	60	ACTUAL	INTERVENTIONAL	2023	Tanzania	Mental Health	Behavioral	3
NCT05722743	1	Evaluate	assesses feasibility of telehealth intervention via Zoom	0	1	0	1	conventional intervention delivered via Zoom	1	0	ALL	ADULT, OLDER_ADULT	76	ESTIMATED	INTERVENTIONAL	2023	United States	Neurological	Behavioral	3
NCT05593900	1	Evaluate	pilot test of telehealth mechanism for connecting nurses to patients transferred to other hospitals	1	0	0	1	conventional nurse consultation done via video chat	1	0	ALL	CHILD, ADULT, OLDER_ADULT	116	ACTUAL	INTERVENTIONAL	2023	United States	Pediatric	Behavioral	3
NCT05847621	1	Evaluate	evaluates telehealth and bedside linkage to recovery care compared to standard	1	0	0	1	conventional behavioral trial done with remote in person and telehealth conditions	1	0	ALL	ADULT, OLDER_ADULT	600	ESTIMATED	INTERVENTIONAL	2023	United States	Mental Health	Behavioral	3
NCT05370014	1	Evaluate	tests effectiveness of community based and telehealth intervention for improving outcomes for underserved rural populations	0	1	0	1	conventional intervention supported by telehealth and CHW visits	1	0	ALL	ADULT, OLDER_ADULT	500	ESTIMATED	INTERVENTIONAL	2023	United States	Diabetes	Behavioral	3
NCT06093074	1	Evaluate	assesses feasibility of self management intervention for participants who experienced traumatic injury	1	0	0	1	program delivered via unspecified telehealth method	1	0	ALL	ADULT, OLDER_ADULT	11	ACTUAL	INTERVENTIONAL	2023	Norway	Musculoskeletal	Behavioral	3
NCT06337578	1	Evaluate	aims to provide evidence about efficacy and feasibility of telephone based cognitive screening tests in Italian populations with chronic neurological disorders	0	0	1	1	conventional cognitive test screening done over the phone	0	0	ALL	ADULT, OLDER_ADULT	280	ESTIMATED	OBSERVATIONAL	2023	Italy	Cardiovascular	Behavioral	1
NCT05501119	1	Evaluate	feasibility study of nurse-led educational materials delivered virtually	0	0	1	1	conventional educational materials but delivered virtually	1	0	ALL	ADULT, OLDER_ADULT	58	ACTUAL	INTERVENTIONAL	2023	United States	Neurological	Behavioral	3
NCT05278572	1	Evaluate	pilot tests a teletherapy adaptation of group therapy with peer support for HIV+ older women	0	0	1	1	conventional CBT group therapy intervention done remotely	1	0	FEMALE	ADULT, OLDER_ADULT	10	ACTUAL	INTERVENTIONAL	2023	United States	Mental Health	Behavioral	3
NCT04077281	1	Evaluate	evaluates the feasibility and effectiveness of telemedicine-based communications with clinical pharmacologists to reduce medication issues	1	0	0	1	conventional follow-up but done via telemed (unspecified platform)	1	0	ALL	OLDER_ADULT	300	ESTIMATED	INTERVENTIONAL	2023	Canada	Other	Other	3
NCT06272344	1	Evaluate	evaluate remote programming solution in outpatient device clinics close to patients' homes but remote from the CIED expert	0	0	1	1	conventional followup but done via telemed	1	0	ALL	ADULT, OLDER_ADULT	50	ACTUAL	INTERVENTIONAL	2023	France	Cardiovascular	Other	3
NCT06228976	1	Evaluate	evaluates efficacy of mindfulness-based, culturally appropriate, and mobile phone-based smoking cessation intervention	0	1	0	1	conventional smoking cessation information delivered via texts	1	0	MALE	ADULT, OLDER_ADULT	1200	ESTIMATED	INTERVENTIONAL	2023	Vietnam	Mental Health	Behavioral	3
NCT06134128	1	Evaluate	assesses feasibility and acceptability of Compensatory Cognitive Training (CCT) intervention delivered via telehealth	0	0	1	1	conventional intervention delivered with telehealth	1	0	ALL	ADULT, OLDER_ADULT	30	ESTIMATED	INTERVENTIONAL	2023	United States	Mental Health	Behavioral	3
NCT05936255	1	Evaluate	pilot study looking at the use of telehealth CBT for adolescents; seeing if it is effective in a decentralized manner	0	0	1	1	conventional CBT done remotely	1	0	ALL	CHILD	5	ACTUAL	INTERVENTIONAL	2023	United States	Mental Health	Behavioral	3
NCT05336955	1	Evaluate	evaluates telehealth-based mental health services for youthes with IDD	1	0	0	1	conventional mental health program and sessions but done via Zoom	1	0	ALL	CHILD, ADULT	500	ESTIMATED	INTERVENTIONAL	2023	United States	Mental Health	Other	3
NCT06215898	1	Evaluate	evaluates the feasibility of an exercise protocol being done via telemedicine	0	0	1	1	conventional rehab protocol but done via telemed (unspecified platform)	1	0	ALL	ADULT, OLDER_ADULT	40	ACTUAL	INTERVENTIONAL	2023	Turkey	Neurological	Other	3
NCT05704790	1	Evaluate	evaluates the feasibility of a telehealth-delivered cognitive training for children with cancer	0	0	1	1	conventional CCT sessions but delivered virtually (unspecified platform)	1	0	ALL	CHILD, ADULT	20	ACTUAL	INTERVENTIONAL	2023	United States	Pediatric	Other	3
NCT05892666	1	Evaluate	evaluate the values and perspectives of in-persona nd telemed based care	0	1	0	1	conventional follow-ups and questions but done via telephone	1	0	ALL	ADULT, OLDER_ADULT	4000	ESTIMATED	OBSERVATIONAL	2023	Canada	Clinical Practice	Other	3
NCT05790460	1	Evaluate	evaluating the feasibility and efficacy of a teleheath navigation intervention	1	0	0	1	conventional treatment/information but delivered via telehealth (unspecified platform, unclear if a novel platform was used)	1	0	ALL	ADULT, OLDER_ADULT	138	ACTUAL	INTERVENTIONAL	2023	United States	Respiratory	Other	3
NCT05796544	1	Evaluate	evaluates whether remote treatment is effective compared to in person	1	0	0	1	educational material delivered remotely	1	0	ALL	ADULT, OLDER_ADULT	384	ESTIMATED	INTERVENTIONAL	2023	Italy	Gastrointestinal	Behavioral	3
NCT06194435	1	Evaluate	evaluates the efficacy of telehealth assessment and exercises for rotator cuff syndrome vs standard	1	0	0	1	conventional exercises and monitoring but via videoconferencing (facetime or whatsapp)	1	0	ALL	ADULT	102	ACTUAL	INTERVENTIONAL	2023	Turkey	Musculoskeletal	Other	3
NCT00271739	1	Evaluate	evaluates efficacy, acceptability, and cost-effectiveness of telemedicine case management for diabetes care in underserved areas	1	0	0	2	intervention includes remote monitoring of BP and blood glucose through the use of connected devices and a telemedicine home unit		0	ALL	ADULT, OLDER_ADULT	1665	ACTUAL	INTERVENTIONAL	2000	United States	Diabetes	Device	2
NCT00283868	1	Evaluate	determine efficacy of remote video monitoring for evaluating stroke patients from a distance	0	1	1	2	involves STRokE DOC camera and video transmission system		0	ALL	ADULT, OLDER_ADULT	234	ACTUAL	OBSERVATIONAL	2004	United States	Neurological	No Data	2
NCT00189852	1	Evaluate	evalautes the feasibility and efficacy of home monitoring system for HF patients	0	1	0	2	movement detectors and magnetic proximity switches on fridge and entry doors		0	ALL	ADULT, OLDER_ADULT	62	ACTUAL	INTERVENTIONAL	2005	United Kingdom	Cardiovascular	Device	2
NCT00376116	1	Evaluate	evalautes the efficacy of remote monitoring of patients with heart failure using a web-based platform	0	0	1	2	unspecified online monitoring system; all patients had ICDs with remote monitoring function		0	ALL	ADULT, OLDER_ADULT	513	ACTUAL	OBSERVATIONAL	2005	Austria, Czech Republic, France, Germany, Israel, Italy, Latvia, Netherlands, Spain, United Kingdom	Cardiovascular	Device	2
NCT00989326	1	Evaluate	evaluate the efficacy of home monitoring for pace maker patients	1	0	0	2	home monitoring via pacemaker device; Philos II DR-T pacemaker capable of telemetry and data transmission		0	ALL	ADULT, OLDER_ADULT	543	ACTUAL	INTERVENTIONAL	2005	France	Cardiovascular	Other	2
NCT00277381	0	Implement	tests two new devices for adherence, testing happens to be at home				2	electronic pill bottle and visual feedback device		0	ALL	ADULT, OLDER_ADULT	84	ACTUAL	INTERVENTIONAL	2006	United States	Cardiovascular	Behavioral	2
NCT00606567	1	Evaluate	evaluate the efficacy of remote monitoring for implantable device	1	0	0	2	Medtronic Carelink monitor		0	ALL	ADULT, OLDER_ADULT	151	ACTUAL	INTERVENTIONAL	2006	United States	Cardiovascular	Other	2
NCT00395642	1	Evaluate	evalaute the feasibility of home monitoring for patients with a CRT-D	0	0	1	2	BIOTRONIK Home Monitoring and BP external telemonitoring		0	ALL	ADULT, OLDER_ADULT	66	ACTUAL	INTERVENTIONAL	2006	United States	Cardiovascular	Device	2
NCT01044927	1	Evaluate	evaluate the feasibility and effectiveness of COPD home monitoring via an eHealth management system	1	0	0	2	home monitoring with a Health Buddy Telemonitor, pulse oximeter, pedometer and spirometer, and enhanced communication with a study coordinator (cell phone access)		0	ALL	ADULT, OLDER_ADULT	511	ACTUAL	INTERVENTIONAL	2006	United States	Respiratory	Other	2
NCT00989417	1	Evaluate	evaluates the effectiveness of remote followup using the BIOTRONIK service	1	0	0	2	use of BIOTRONIK service for diagnostic information transfer to physicians		0	ALL	ADULT, OLDER_ADULT	473	ACTUAL	INTERVENTIONAL	2007	France	Cardiovascular	Other	2
NCT00561860	1	Evaluate	evaluate the efficacy of telemonitoring for CPAP compliance	1	0	0	2	CPAP as conventional treatment but remote monitoring considered digital health tool involvement (albeit unspecified in the study descriptions)		0	ALL	ADULT, OLDER_ADULT	75	ACTUAL	INTERVENTIONAL	2007	Canada	Sleep	Device	2
NCT00512837	1	Evaluate	evaluates use of mobile phone monitoring for asthma control	0	1	0	2	mobile phone program T+ asthma for medication and symptom monitoring		0	ALL	CHILD, ADULT, OLDER_ADULT	312	ESTIMATED	INTERVENTIONAL	2007	United Kingdom	Respiratory	Behavioral	2
NCT01045213	1	Evaluate	Evaluation of self-care and remote telemonitoring of COPD	0	0	1	2	conventional COPD treatment and monitoring just done remotely; uses HealthBuddy system		0	ALL	ADULT, OLDER_ADULT	100	ACTUAL	INTERVENTIONAL	2008	United States	Respiratory	Other	2
NCT00631709	1	Evaluate	evaluates the feasibility of CareLink remote monitoring versus standard in clinic follow ups	0	0	1	2	CareLink remote monitoring system		0	ALL	CHILD, ADULT, OLDER_ADULT	120	ACTUAL	INTERVENTIONAL	2008	Canada	Cardiovascular	Other	2
NCT00683813	1	Evaluate	evaluate decentralised internet-based CRP	1	0	0	2	virtual platform for CRP with communication aspects, information on diet and exercise, and data colection from remote monitoring		0	ALL	ADULT, OLDER_ADULT	79	ACTUAL	INTERVENTIONAL	2008	Canada	Cardiovascular	Behavioral	2
NCT00620126	1	Evaluate	aim to determine if home telemanagement system (additional decentralized layer of care) improves clinical outcomes compared to routine care	1	0	0	2	informational and behavioral prompts sent to laptop computer of participants; data is shared with health care providers who then update the care plan		0	ALL	ADULT, OLDER_ADULT	47	ACTUAL	INTERVENTIONAL	2008	United States	Infection and Immunity	Other	2
NCT01474057	1	Evaluate	comparing online PTSD therapy to in person	1	0	0	2	the intervention is use of the DESTRESS PC secure website based CBT program; considering the platform a digital health tool		0	ALL	CHILD, ADULT, OLDER_ADULT	133	ACTUAL	INTERVENTIONAL	2008	United States	Mental Health	Behavioral	2
NCT00675311	1	Evaluate	Evaluation of DM remote monitoring vs standard management	1	0	0	2	use of mobile phone client software with web-based companion software, Bluetooth glucose meter cradle, and web-based clinical management software for the clinical management team		0	ALL	ADULT	300	ESTIMATED	INTERVENTIONAL	2008	United States	Diabetes	Behavioral	2
NCT00778986	1	Evaluate	evaluates the efficacy of remote patient monitoring for HF patients	1	0	0	2	remote monitoring device (unspecified) with mobile phone integration		0	ALL	ADULT, OLDER_ADULT	100	ESTIMATED	INTERVENTIONAL	2009	Canada	Cardiovascular	Device	2
NCT00858559	1	Evaluate	evaluatess the safety and efficacy of home monitoring of ICD patients versus standard care	1	0	0	2	ICD with connected Home Monitoring system for data collection		0	ALL	ADULT, OLDER_ADULT	110	ACTUAL	INTERVENTIONAL	2009	Germany	Cardiovascular	Device	2
NCT01775878	1	Evaluate	aims to demonstrate efficacy of remote monitoring device for diabetes care	1	0	0	2	intervention includes installation of digital health monitoring device in home and Samsung Health Diary		0	ALL	ADULT, OLDER_ADULT	254	ACTUAL	INTERVENTIONAL	2009	United States	Diabetes	Device	2
NCT00935441	1	Evaluate	evaluates the feasibility and efficacy of home monitoring and nurse management for diabetic patients	1	0	0	2	utilises home monitoring equipment as well as telephone calls with nurses		0	ALL	ADULT, OLDER_ADULT	460	ESTIMATED	INTERVENTIONAL	2009	United States	Diabetes	Behavioral	2
NCT00969020	1	Evaluate	evaluates remote rehabilitation and support	1	0	0	2	digital health system		0	ALL	CHILD, ADULT, OLDER_ADULT	72	ACTUAL	INTERVENTIONAL	2009	Denmark	Mental Health	Procedure	2
NCT00885677	1	Evaluate	compares remote monitoring vs standard care with aim of demonstrating remote monitoring leads to better care	1	0	0	2	use of specialized care system including device for remote monitoring		0	ALL	ADULT, OLDER_ADULT	918	ACTUAL	INTERVENTIONAL	2009	Czech Republic, France, Greece, Hungary, Israel, Italy, Netherlands, Slovakia, Spain, Switzerland	Cardiovascular	Device	2
NCT01006746	1	Evaluate	evaluate acceptance of remote monitoring by patients	0	0	1	2	Remote monitoring by Home Monitoring system		0	ALL	ADULT, OLDER_ADULT	571	ACTUAL	OBSERVATIONAL	2009	France	Cardiovascular	Other	2
NCT01075516	1	Evaluate	compare the costs of remote follow up and standard follow up for implanted cardiac devices	1	0	1	2	study uses Merlin@Home remote monitoring devices and online platform		0	ALL	ADULT, OLDER_ADULT	209	ACTUAL	OBSERVATIONAL	2009	Italy	Cardiovascular	No Data	2
NCT01426711	1	Evaluate	trial of telemedicine to meet rural patient/provider needs	1	0	0	2	CREST program runs on specialized telemedicine hardware and software		0	ALL	ADULT, OLDER_ADULT	26	ACTUAL	OBSERVATIONAL	2009	United States	Other	No Data	2
NCT00941629	1	Evaluate	evaluates remote virtual delivery of CPT compared to standard face to face delivery	1	0	0	2	conventional therapy done over VA-designed, specialized videoconferencing		0	ALL	ADULT, OLDER_ADULT	90	ACTUAL	INTERVENTIONAL	2009	United States	Mental Health	Behavioral	2
NCT02293252	1	Evaluate	comparing efficacy and costs of remote monitoring system vs usual care	1	0	0	2	intervention uses interactive bi-directional home telemonitoring system		0	ALL	ADULT, OLDER_ADULT	621	ACTUAL	INTERVENTIONAL	2009	Germany	Cardiovascular	Device	2
NCT01193634	0	Implement	aim is to demonstrate safety and efficacy of autothreshold algorithm and remote monitoring device, not evaluating the decentralization but the device performance				2	intervention is implantation of ICD device and threshold algorithm		0	ALL	ADULT, OLDER_ADULT	75	ACTUAL	INTERVENTIONAL	2010	Germany	Cardiovascular	Device	2
NCT01108692	1	Evaluate	evaluates home monitoring with telecardiology	0	1	0	2	intervention is a pacemaker with activated telecardiology function		0	ALL	ADULT, OLDER_ADULT	602	ACTUAL	INTERVENTIONAL	2010	France	Cardiovascular	Other	2
NCT01103427	1	Evaluate	evaluates the efficacy of web-based smoking cessation with or without supportive SMS messages	0	1	0	2	slutta.no smoking cessation web platform		0	ALL	CHILD, ADULT, OLDER_ADULT	4300	ACTUAL	INTERVENTIONAL	2010	Norway	Mental Health	Behavioral	2
NCT00922376	1	Evaluate	compares usual care to care delivered via app to determine efficacy and acceptability	1	0	0	2	ThinkPositive (T+) diabetes management software is the intervention		0	ALL	ADULT, OLDER_ADULT	86	ACTUAL	INTERVENTIONAL	2010	United Kingdom	Diabetes	Device	2
NCT01103505	1	Evaluate	evaluates decentralised home monitoring using telemedicine solution	0	1	0	2	ForeseeHome AMD monitoring device utilised		0	ALL	ADULT, OLDER_ADULT	1520	ACTUAL	INTERVENTIONAL	2010	United States	Neurological	Device	2
NCT01090349	1	Evaluate	evaluates the efficacy of remote monitoring and detection of events for patients with ICDs	0	1	0	2	use of Merlin.net for data transmission and communication with physicians		0	ALL	ADULT, OLDER_ADULT	220	ACTUAL	INTERVENTIONAL	2010	Germany, United Kingdom	Cardiovascular	Device	2
NCT01670123	1	Evaluate	feasability of smartphone intervention for bipolar disorder self-management	0	1	0	2	mobile phone-based behavioral interventions and survey questions		0	ALL	ADULT, OLDER_ADULT	90	ACTUAL	INTERVENTIONAL	2010	United States	Mental Health	Behavioral	2
NCT01200381	1	Evaluate	evaluate the efficacy of fully remote follow ups for ICD device patients versus in clinic and or phone follow ups	1	1	0	2	remote follow ups and remote monitoring (unspecified)		0	ALL	ADULT, OLDER_ADULT	210	ACTUAL	INTERVENTIONAL	2010	Germany	Cardiovascular	Other	2
NCT01595971	1	Evaluate	evaluating decentralized continuous education and care versus standard care	1	0	0	2	Use of online platform for messaging and telecommunication		0	ALL	CHILD, ADULT	467	ACTUAL	INTERVENTIONAL	2010	Brazil	Respiratory	Behavioral	2
NCT01481506	1	Evaluate	evaluates the effectiveness of remote monitoring of COPD patients with wearable tech	1	0	0	2	unspecified wearable tech: Use of wearable sensors for heart rate, haemoglobin oxygen saturation, physical activity, respiratory rate with automatic transmission to the monitoring central.		0	ALL	OLDER_ADULT	100	ACTUAL	INTERVENTIONAL	2010	Italy	Respiratory	Procedure	2
NCT01781013	1	Evaluate	evaluates technology-supported remote care	1	0	0	2	remote automated monitoring through speech recognition software		0	ALL	ADULT, OLDER_ADULT	1485	ACTUAL	INTERVENTIONAL	2010	United States	Diabetes	Other	2
NCT02194608	1	Evaluate	evaluates the efficacy of a home telehealth system with data monitoring as compared to usual care	1	0	0	2	home telehealth system (unspecified) with glucometer and sphygmomanometer with bluetooth connection		0	ALL	ADULT, OLDER_ADULT	500	ESTIMATED	INTERVENTIONAL	2011		Diabetes	Device	2
NCT01360203	1	Evaluate	evaluates the efficacy of remote monitoring versus standard care for HF patients	1	0	0	2	remote monitoring device (unspecified) and telephone calls		0	ALL	ADULT, OLDER_ADULT	1437	ACTUAL	INTERVENTIONAL	2011	United States	Cardiovascular	Other	2
NCT03234088	1	Evaluate	feasibility and effectiveness study of wireless monitoring systems for CHF	0	0	1	2	Digital scale and monitoring system aided vie smartphone/tablet		0	ALL	ADULT, OLDER_ADULT	13	ACTUAL	INTERVENTIONAL	2011	United States	Cardiovascular	Behavioral	2
NCT01503463	1	Evaluate	evaluates telemonitoring	1	0	0	2	remote monitoring using ECG recorder, digital weight scale, and blood pressure monitor		0	ALL	OLDER_ADULT	60	ACTUAL	INTERVENTIONAL	2011	Greece	Cardiovascular	Procedure	2
NCT01307345	1	Evaluate	feasibility study of decentralized alcohol use monitoring	0	1	0	2	Use of study cell phone and portable breathalyzer		0	ALL	ADULT, OLDER_ADULT	30	ACTUAL	INTERVENTIONAL	2011	United States	Mental Health	Behavioral	2
NCT01335984	1	Evaluate	evaluates efficacy of telemonitoring and telemedicine	1	1	0	2	remote monitoring equipment and app		0	ALL	ADULT, OLDER_ADULT	440	ACTUAL	INTERVENTIONAL	2011	Korea	Cardiovascular	Procedure	2
NCT01310491	1	Evaluate	feasibility study of remote coaching	0	0	1	2	telephone health coaching and remote monitoring		0	ALL	ADULT, OLDER_ADULT	595	ACTUAL	INTERVENTIONAL	2011	Finland	Diabetes	Behavioral	2
NCT01342276	1	Evaluate	evaluate feasibility of internet-based HF clinic	1	0	0	2	vHF website created for study with symptom tracking and data collection; communication elements as well		0	ALL	ADULT, OLDER_ADULT	38	ACTUAL	INTERVENTIONAL	2011	Canada	Cardiovascular	Behavioral	2
NCT01345435	1	Evaluate	evaluate the efficacy of Smart Care remote monitoring service to conventional T2DM treatment	0	1	0	2	Smart Care PC and devices (body composition analyzer and BGM) provided to patients		0	ALL	ADULT	417	ACTUAL	INTERVENTIONAL	2011	Korea	Diabetes	Procedure	2
NCT01342263	1	Evaluate	evaluates internet based care management platform	1	0	0	2	intervention is use of "interactive chronic disease website" which connects patients and doctors, nurses and uses algorithms to manage treatment		0	ALL	ADULT, OLDER_ADULT	234	ACTUAL	INTERVENTIONAL	2011	Canada	Diabetes	Behavioral	2
NCT01344811	1	Evaluate	evaluates the efficacy of Smart Care telemonitoring v standard care for pts with metabolic syndrome	0	1	0	2	Smart Care PC and devices (body composition analyzer and pedometer) provided to patients		0	ALL	ADULT, OLDER_ADULT	661	ACTUAL	INTERVENTIONAL	2011	Korea	Weight and Nutrition	Procedure	2
NCT01513993	1	Evaluate	evaluates the efficacy of using telemonitoring to reduce all cause mortality of CHF patients	1	0	0	2	unspecified telemonitoring kit with wearable wrist device		0	ALL	OLDER_ADULT	315	ACTUAL	INTERVENTIONAL	2011	Italy	Cardiovascular	Procedure	2
NCT01430936	1	Evaluate	evaluates feasibility of running patient adherence/monitoring software on mobile devices for remote monitoring	0	0	1	2	specially designed patient monitoring software implemented on mobile devices		0	ALL	ADULT, OLDER_ADULT	51	ACTUAL	OBSERVATIONAL	2011	India, Sweden, United States	Cardiovascular	No Data	2
NCT01315756	1	Evaluate	examines effectiveness of mobile app and text/call based tools for self management of diabetes	0	0	1	2	uses diabetes diary mobile app and transmits data on diabetes numbers		0	ALL	ADULT, OLDER_ADULT	151	ACTUAL	INTERVENTIONAL	2011	Norway	Diabetes	Device	2
NCT01482598	1	Evaluate	aims to demonstrate superiority of remote patient management compared to standard care in the management and prognosis of heart failure	1	0	0	2	involves remote transmitter device (Merlin@Home) for transmitting cardiac device data		0	ALL	CHILD, ADULT, OLDER_ADULT	144	ACTUAL	INTERVENTIONAL	2011	Italy	Cardiovascular	Device	2
NCT02361333	0	Implement	investigates whether teaching participants to use remote monitoring will increase their use of it				2	conventional behavioral intervention but participants use the connected ICD and Carelink remote monitoring system		0	ALL	ADULT, OLDER_ADULT	20	ACTUAL	INTERVENTIONAL	2012	United States	Cardiovascular	Behavioral	2
NCT01701791	0	Implement	evaluates the efficacy of a computerized DSS that aids PCPs in making diagnoses but via telehealth; more about implementation than intervention				2	computerized decision support system integrated into telehealth sessions		0	ALL	ADULT, OLDER_ADULT	120	ACTUAL	INTERVENTIONAL	2012	Italy	Mental Health	Other	2
NCT05302115	1	Evaluate	evaluating efficacy of implantable device with aim of further optimising the system	0	0	1	2	participants use sub-cutaneous implantable cardioverter defibrillators that collect and transmit data		0	ALL	CHILD, ADULT, OLDER_ADULT	5000	ESTIMATED	OBSERVATIONAL	2012	France	Cardiovascular	Device	2
NCT01698528	1	Evaluate	investigates feasibility of using a diabetes managment software system at home	1	0	0	2	uses a specialized care management software		0	ALL	ADULT, OLDER_ADULT	40	ACTUAL	INTERVENTIONAL	2012	United States	Diabetes	Device	2
NCT02790645	1	Evaluate	evaluate the effectivenss of telemedicine care and treatment versus conventional diabetes care	1	0	0	2	Emminens Conecta online system for telemedicine support		0	ALL	CHILD, ADULT, OLDER_ADULT	51	ACTUAL	INTERVENTIONAL	2012	Spain	Diabetes	Other	2
NCT01914588	1	Evaluate	evaluates the feasibility and efficacy of using a remote monitoring system to detect signs of worsening cardiac disease; intervention with devices	1	0	0	2	system called PHEBO (Platform for High tech Evaluation of Biometrics Observation) that consisted of a commercial Android-based smartphone and a kit of measurement instruments (sphygmomanometer, pulse oximeter and an electronic scale) with a bluetooth transmitter.		0	ALL	OLDER_ADULT	100	ACTUAL	INTERVENTIONAL	2012	Italy	Cardiovascular	Procedure	2
NCT01744028	1	Evaluate	evaluating remote monitoring compared to usual care	1	0	0	2	remote monitoring tool; EXACT PRO tool		0	ALL	ADULT, OLDER_ADULT	118	ACTUAL	INTERVENTIONAL	2012	Spain, Sweden	Respiratory	Device	2
NCT01509157	1	Evaluate	evaluates the feasibility of a remote monitoring system for diabetes management and glucose monitoring in children overnight	0	0	1	2	use of MDRS system but unspecified elements besides continuous glucose monitor		0	ALL	CHILD, ADULT	38	ACTUAL	INTERVENTIONAL	2012	Israel	Diabetes	Device	2
NCT01868763	1	Evaluate	examine effect of telemedicine with and without coaching in comparison to a control group on weight loss	1	0	0	2	intervention includes connected scale and step counter which transmit data to online portal		0	ALL	ADULT, OLDER_ADULT	180	ACTUAL	INTERVENTIONAL	2012	Germany	Weight and Nutrition	Behavioral	2
NCT01594112	1	Evaluate	evaluates efficacy of remote home monitoring	0	0	1	2	study uses connected BIOTRONIK Home Monitoring and Biotronik ICD devices		0	ALL	ADULT, OLDER_ADULT	512	ACTUAL	OBSERVATIONAL	2012	France	Cardiovascular	No Data	2
NCT01697150	1	Evaluate	evaluates the feasibility and efficacy of CTR and remote monitoring platform for diabetes	0	0	1	2	Android-based cell phone platform with DexCom sensor		0	ALL	ADULT, OLDER_ADULT	5	ACTUAL	INTERVENTIONAL	2012	United States	Diabetes	Device	2
NCT02025400	1	Evaluate	evalautes the efficacy of a web-based home exercise treatment versus standard PT	1	0	0	2	eRehab web platform with streaming and exercise instructions		0	ALL	ADULT, OLDER_ADULT	24	ACTUAL	INTERVENTIONAL	2012	United States	Musculoskeletal	Other	2
NCT02234245	1	Evaluate	studies remote monitoring of pacemaker for costs and effectiveness compared to conventional follow-up in hospital	1	0	0	2	study involves remotely monitorign data transmitted from implanted pacemakers		0	ALL	ADULT, OLDER_ADULT	83	ACTUAL	INTERVENTIONAL	2012	Spain	Cardiovascular	Device	2
NCT03097978	0	Implement	assesses control of prosthetic arm system using the home environment				2	interventional device consists of a smart prosthetic arm system with custom electronics and software		0	ALL	ADULT, OLDER_ADULT	11	ACTUAL	INTERVENTIONAL	2013	United States	Musculoskeletal	Device	2
NCT02196012	0	Implement	evaluates feasibility of multi-technology based intervention for weight loss, implements decentralization to test impact of various technologies				2	specialized website serves as platform for the study activities, including nutritional and behavioral interventions		0	ALL	ADULT	23	ACTUAL	INTERVENTIONAL	2013	United States	Weight and Nutrition	Behavioral	2
NCT01890018	0	Implement	evaluates effectiveness of variations of intereventions with medical pill bottles, happens to be remotely				2	digital pill bottles		0	ALL	ADULT, OLDER_ADULT	178	ACTUAL	INTERVENTIONAL	2013	United States	Cardiovascular	Behavioral	2
NCT02041832	0	Implement	compares efficacy of a device to conventional Houlter monitoring for detecting atrial fibrilation				2	uses connected implantable loop recorder device (REVEALXT)		0	ALL	OLDER_ADULT	82	ACTUAL	INTERVENTIONAL	2013	Denmark	Diabetes	Device	2
NCT05106413	0	Implement	study is examining efficacy of bilateral hearing intervention compared to monaural, not evalutating decentralization				2	intervention is use of BiCROS device		0	ALL	ADULT, OLDER_ADULT	20	ACTUAL	INTERVENTIONAL	2013	Australia	Musculoskeletal	Device	2
NCT02059382	0	Implement	evaluates the impact of technology support for behavior change, happens to be decentralized				2	intervention based on fitbit, mobile app and online socail network participation		0	ALL	ADULT, OLDER_ADULT	40	ACTUAL	INTERVENTIONAL	2013	United States	Other	Behavioral	2
NCT01742741	1	Evaluate	evaluates the feasibility of a smart-phone connected insulin pump	0	1	0	2	DiAs system with GUI for patient to utiise		0	ALL	ADULT	5	ACTUAL	INTERVENTIONAL	2013	France	Diabetes	Device	2
NCT01881009	1	Evaluate	evaluates the efficacy of a hybrid closed-loop system and android algorithm for diabetes care	1	0	0	2	medtronic revel insulin pump with PID-IFB algorithm on android platform for remote monitoring		0	ALL	CHILD, ADULT	37	ACTUAL	INTERVENTIONAL	2013	United States	Diabetes	Device	2
NCT02193854	1	Evaluate	evaluates efficacy of telemdermotology in terms of time, distance and travel cost saved by patients compared to in person care	0	0	1	2	uses mobile phone based telehealth platform connected to patients' electronic health records		0	ALL	ADULT, OLDER_ADULT	441	ACTUAL	INTERVENTIONAL	2013	Taiwan	Other	Device	2
NCT01691586	1	Evaluate	evaluates the effect of remote patient monitoring + in-clinic follow-up versus in-clinic follow-up only	1	0	0	2	remote monitoring done with the LATITUDE system		0	ALL	ADULT, OLDER_ADULT	600	ACTUAL	INTERVENTIONAL	2013	Netherlands	Cardiovascular	Device	2
NCT01975402	1	Evaluate	evaluates end to end remote monitoring system for heart failure patients	0	0	1	2	study focuses on remote monitoring platform BodyGuardian		0	ALL	ADULT, OLDER_ADULT	42	ACTUAL	OBSERVATIONAL	2013	United States	Cardiovascular	No Data	2
NCT01755988	1	Evaluate	evaluates the effectiveness of online platforms for self-care and quality of life of HF patients	1	1	0	2	website and interactive platform for telemonitoring (unspecified platform)		0	ALL	ADULT, OLDER_ADULT	450	ACTUAL	INTERVENTIONAL	2013	Netherlands	Cardiovascular	Other	2
NCT01800201	1	Evaluate	evaluate the effectiveness of decentralized monitoring and medication adherence	1	0	0	2	web-basd portal with home wireless medication adherence devices		0	ALL	ADULT, OLDER_ADULT	1509	ACTUAL	INTERVENTIONAL	2013	United States	Cardiovascular	Behavioral	2
NCT01808053	1	Evaluate	evalautes the feasibility of BodyGuardian remote monitoring system	0	0	1	2	BodyGuardian on-body monitoring of things like ECG and HR		0	ALL	ADULT, OLDER_ADULT	20	ACTUAL	OBSERVATIONAL	2013	United States	Cardiovascular	Device	2
NCT01984840	1	Evaluate	evaluating efficacy and cost effectiveness of supplementary telehealth solution for patients with COPD	1	0	0	2	telehealth solution consists of educational material and connected digital health devices (BP monitor, pulse oximeter)		0	ALL	CHILD, ADULT, OLDER_ADULT	1225	ACTUAL	INTERVENTIONAL	2013	Denmark	Respiratory	Device	2
NCT01837134	1	Evaluate	evaluates the effect of telemedicine in two ways	1	1	0	2	scale and activity tracker with automatic transmission to online portal		0	ALL	ADULT, OLDER_ADULT	100	ACTUAL	INTERVENTIONAL	2013	Germany	Weight and Nutrition	Behavioral	2
NCT02025296	1	Evaluate	investigates effect of individualized multidisciplinary u-healthcare service on glucose control (investigating use of technologies to decentralize more personalized care)	0	1	0	2	intervention includes use of connected glucometer		0	ALL	ADULT, OLDER_ADULT	100	ACTUAL	INTERVENTIONAL	2013	Korea	Diabetes	Device	2
NCT02424877	1	Evaluate	evaluates the efficacy of phone-based messages for compliance with medications (intervention)	1	0	0	2	SandRA software used to send short messages		0	ALL	CHILD, ADULT, OLDER_ADULT	165	ACTUAL	INTERVENTIONAL	2013	Finland	Musculoskeletal	Procedure	2
NCT02269618	1	Evaluate	evaluates the feasibility and efficacy of a telehealth program for COPD and CHF	1	0	0	2	use of home monitoring 1-leaed ECG and mini-ergometer and pedometer		0	ALL	ADULT, OLDER_ADULT	113	ACTUAL	INTERVENTIONAL	2013	Italy	Respiratory	Other	2
NCT02088658	1	Evaluate	evaluates decentralised telemed care for diabetes	1	0	0	2	FORA 2-in-1 telehealth system utilised		0	ALL	ADULT, OLDER_ADULT	200	ESTIMATED	INTERVENTIONAL	2013	United States	Diabetes	Behavioral	2
NCT04789798	1	Evaluate	evaluates telemed system for use with diabetic patients in terms of applicability, practicality, effectiveness, and cost-effectiveness compared to in-hospital standard	1	0	0	2	intervention utilizes a specially designed, web-enabled device with a data port connected to a glucometer and BP cuff which uploads data to a database		0	ALL	ADULT, OLDER_ADULT	200	ACTUAL	INTERVENTIONAL	2013	Turkey	Other	Device	2
NCT02174484	0	Implement	primary aim is to assess added clinical value of periodic IEGMs for remote follow-up, compared to other data offered by remote follow-up				2	intervention requires pacemaker with actived "Home Monitoring" functionality		0	ALL	ADULT, OLDER_ADULT	571	ACTUAL	OBSERVATIONAL	2014	France	Cardiovascular	No Data	2
NCT02349035	0	Implement	purpose is to study prosthesis efficacy and improve available care				2	a major component of the intervention is the use of a VR system for evaluating prosthesis control		0	ALL	ADULT, OLDER_ADULT	10	ACTUAL	INTERVENTIONAL	2014	United States	Musculoskeletal	Device	2
NCT02139202	0	Implement	tests the effects of financial incentives on improving medication adherence				2	intervention involves use of GlowCaps smart pill bottles and Way to Health online platform		0	ALL	ADULT, OLDER_ADULT	17	ACTUAL	INTERVENTIONAL	2014	United States	Cardiovascular	Behavioral	2
NCT02279901	0	Implement	evaluates impact of web education and automatic follow-up				2	digital health platform and interactive voiceresponse		0	ALL	ADULT, OLDER_ADULT	1873	ACTUAL	INTERVENTIONAL	2014	United States	Sleep	Behavioral	2
NCT02040571	0	Implement	evaluates overnight closed loop insulin monitoring against current best available care in hospital and home settings				2	intervention is use of algorithmically driven closed loop glucose monitoring device		0	ALL	CHILD, ADULT, OLDER_ADULT	28	ACTUAL	INTERVENTIONAL	2014	Australia	Diabetes	Device	2
NCT02351063	1	Evaluate	feasibility study of home monitoring of BNP levels and outcomes for HF	0	0	1	2	use of AlereTM HeartCheck System with additional monitoring portal		0	ALL	ADULT, OLDER_ADULT	1	ACTUAL	INTERVENTIONAL	2014	Ireland, Netherlands, New Zealand, Sweden, United Kingdom, United States	Cardiovascular	Drug	2
NCT02378571	1	Evaluate	evaluate decentralized telemonitoring adherence via electronic pill cap	0	1	0	2	electronic pill cap use with continuous monitoring from team		0	ALL	ADULT, OLDER_ADULT	40	ACTUAL	INTERVENTIONAL	2014	United States	Cardiovascular	Behavioral	2
NCT02464748	1	Evaluate	evaluates the use of a telehealth system in addition and comparison to usual care	1	0	0	2	telehealth system on tablet for data collection		0	ALL	ADULT, OLDER_ADULT	77	ACTUAL	INTERVENTIONAL	2014	United Kingdom	Neurological	Other	2
NCT03294811	1	Evaluate	evaluates remote monitoring versus standard care	1	0	0	2	telemonitoring with smartphone application		0	ALL	ADULT, OLDER_ADULT	25	ACTUAL	INTERVENTIONAL	2014	Belgium	Cardiovascular	Device	2
NCT02466061	1	Evaluate	explores efficacy of various versions of decentralized delivery of weight loss interventions	0	1	0	2	conventional behavioral interventions done over the phone or SMS, data transmitted through wifi enabled scale		0	FEMALE	ADULT, OLDER_ADULT	207	ACTUAL	INTERVENTIONAL	2014	United States	Oncological and Hematological	Behavioral	2
NCT02369042	1	Evaluate	evaluate the efficacy of a remote TFC device for out of hospital use	0	0	1	2	Kyma device worn to detect TFC and vital signs		0	ALL	ADULT, OLDER_ADULT	17	ACTUAL	INTERVENTIONAL	2014	United States	Cardiovascular	Device	2
NCT02401659	1	Evaluate	evaluates the efficacy of cardiac remote monitoring via CareLink	0	1	0	2	CareLink remote monitoring platform		0	ALL	ADULT, OLDER_ADULT	187	ACTUAL	OBSERVATIONAL	2014	Spain	Cardiovascular	Device	2
NCT02376166	1	Evaluate	evaluates feasibility of telemonitoring trial	0	0	1	2	visits conducted with telemonitoring system		0	MALE	CHILD, ADULT, OLDER_ADULT	15	ACTUAL	INTERVENTIONAL	2014	United States	Oncological and Hematological	Drug	2
NCT02137512	1	Evaluate	evaluates the feasibility of an automated insulin management system to be used at home	0	1	0	2	DiAs smartphone medical platform and Dexcom CGM		0	ALL	ADULT, OLDER_ADULT	30	ACTUAL	INTERVENTIONAL	2014	France, Israel, Italy, United States	Diabetes	Device	2
NCT02409225	1	Evaluate	Evaluates the efficacy of remote monitoring for ICD patients compared to standard care	1	0	0	2	ICD remote monitoring but unspecified modality and if there were additional devices utilised		0	ALL	ADULT, OLDER_ADULT	600	ACTUAL	INTERVENTIONAL	2014	Poland	Cardiovascular	Device	2
NCT02620735	1	Evaluate	evalautes the efficacy of iMOVE mobile technology for exercise coaching	0	1	0	2	use of iMOVE program including telephone coaching and fitbit wearable		0	FEMALE	ADULT, OLDER_ADULT	114	ACTUAL	INTERVENTIONAL	2014	Canada	Oncological and Hematological	Behavioral	2
NCT02173002	1	Evaluate	evaluate the efficacy of mobile IBD monitoring versus standard care	1	0	0	2	myIBDcoach mobile platform		0	ALL	ADULT, OLDER_ADULT	909	ACTUAL	INTERVENTIONAL	2014	Netherlands	Infection and Immunity	Other	2
NCT02152319	1	Evaluate	study is assessing a home monitoring system to evaluate the efficacy of home monitoring for PD motor symptoms compared to in clinic measurements	1	0	0	2	study is focused on an internet connected continuous monitoring device (Kinesia HomeView), which consitutes a digital health tool		0	ALL	CHILD, ADULT, OLDER_ADULT	21	ACTUAL	INTERVENTIONAL	2014	United States	Neurological	Device	2
NCT01678560	1	Evaluate	evaluating the efficacy of continuous remote monitoring of PAP machines for OSA patients versus traditional clinic visits	1	0	0	2	Patients that met study inclusion criteria were provided ResMed S9 devices with wireless modems. Their usage and treatment data was tracked using EasyCare Online, a cloud-based system for the ResMed devices.		0	ALL	ADULT, OLDER_ADULT	52	ACTUAL	INTERVENTIONAL	2014	United States	Sleep	Device	2
NCT02143232	1	Evaluate	feasibility of remote monitoring study	0	0	1	2	Telus interactive remote monitoring system used		0	ALL	ADULT, OLDER_ADULT	54	ACTUAL	INTERVENTIONAL	2014	Canada	Musculoskeletal	Device	2
NCT01850199	1	Evaluate	aim is to evaluate safety and usability of telemedicine platform/system for remote monitoring for gestational diabetes	1	0	0	2	telemedicine platform consists of specialized online interface and AI powered tools		0	FEMALE	ADULT	120	ACTUAL	INTERVENTIONAL	2014	Spain	Diabetes	Other	2
NCT02189135	1	Evaluate	evaluates use of mobile enabled glucometer providing direct feedback to doctors for limiting hypoglycaemia during Ramadan	1	0	0	2	intervention is use of web-enabled Myglucohealth wireless bluetooth glucometer		0	ALL	ADULT, OLDER_ADULT	85	ACTUAL	INTERVENTIONAL	2014	Malaysia	Diabetes	Device	2
NCT02036450	1	Evaluate	evaluate the efficacy of remote monitoring of AF via implantable loop recorders	1	0	0	2	Medtronic Reveal LINQ implantable loop recorder with remote transmissions		0	ALL	OLDER_ADULT	6000	ACTUAL	INTERVENTIONAL	2014	Denmark	Diabetes	Device	2
NCT02237404	1	Evaluate	evaluates the economic efficacy of remote monitoring compared to standard visits for patients with pacemakers	1	0	0	2	remote monitoring-capable implants: Biotronik Estella SR-T and DR-T & Biotronik Evia SR-T and DR-T.		0	ALL	ADULT, OLDER_ADULT	50	ACTUAL	INTERVENTIONAL	2014	Norway	Cardiovascular	Device	2
NCT01960998	1	Evaluate	tests intervention adapted to telehealth	0	1	0	2	intervention is done through secure web platform and uses telehealth platform		0	MALE	CHILD, ADULT, OLDER_ADULT	245	ACTUAL	INTERVENTIONAL	2014	United States	Oncological and Hematological	Behavioral	2
NCT03247933	1	Evaluate	evaluates efficacy of telerehab vs. standard: to determine whether a program of TeleRehabilitation (TeleRR)- Respiratory Rehabilitation Maintenance (RRm) after an intensive initial program of RR, is a useful intervention against the current usual strategy (intensive program of RR and a recommendation of not protected maintenance program).	1	0	0	2	teleRR system with remote monitoring devices like pulse ox		0	ALL	ADULT, OLDER_ADULT	94	ACTUAL	INTERVENTIONAL	2014	Spain	Respiratory	Device	2
NCT03665909	1	Evaluate	evaluate the efficacy of an embedded mobile application for ADRD patients and their caregivers	0	0	1	2	The home-based sensor technology of eNeighbor relies on multiple, non-invasive and safe remote monitors (up to 6 sensors) that can alert family caregivers and/or health professionals to potentially negative situations that lead to adverse outcomes (e.g., wandering, falls, incomplete activity of daily living tasks). The technology platform of eNeighbor relies on wireless infrastructure that allows…		0	ALL	ADULT, OLDER_ADULT	179	ACTUAL	INTERVENTIONAL	2014	United States	Neurological	Other	2
NCT02943538	1	Evaluate	assess effectiveness of the informaiton tech and communication intervention compared to usual care	1	0	0	2	intervention includes integrated telematics platform		0	ALL	ADULT, OLDER_ADULT	60	ACTUAL	INTERVENTIONAL	2014	Spain	Infection and Immunity	Device	2
NCT02743312	0	Implement	implements a remote monitoring device				2	uses a wearable for remote monitoring		0	ALL	ADULT, OLDER_ADULT	5	ACTUAL	INTERVENTIONAL	2015	United States	Neurological	Device	2
NCT02373592	0	Implement	comparing decentralized approaches, one with addition of SMS and voice messaging				2	SMS and voice messaging to enhance compliance		0	ALL	ADULT, OLDER_ADULT	172	ACTUAL	INTERVENTIONAL	2015	Peru	Diabetes	Behavioral	2
NCT06265909	0	Implement	evaluates the efficacy of an algorithm to select therapy content (primary goal is not to assess decentralisation)				2	algorithm testing for mobile mental health platform AmDTx (Mobio Interactive)		1	ALL	ADULT, OLDER_ADULT	67	ACTUAL	OBSERVATIONAL	2015	Singapore	Mental Health	Device	2
NCT02337790	0	Implement	primary aims are to validate device design and operation				2	intervention involves wearable vital signs sensor device		0	ALL	ADULT, OLDER_ADULT	109	ACTUAL	OBSERVATIONAL	2015	United States	Cardiovascular	No Data	2
NCT02356081	1	Evaluate	evaluates remote monitoring system for chemotherapy follow-up	1	0	0	2	mobile-phone based remote monitoring system: ASyMS		0	ALL	ADULT, OLDER_ADULT	829	ACTUAL	INTERVENTIONAL	2015	Austria, Greece, Ireland, Norway, United Kingdom	Oncological and Hematological	Other	2
NCT02188732	1	Evaluate	evaluates efficacy of various forms of decentralized interventions	0	1	0	2	uses interactive wireless telehealth device programmed with psychiatric content		0	ALL	ADULT, OLDER_ADULT	301	ACTUAL	INTERVENTIONAL	2015	United States	Mental Health	Behavioral	2
NCT02420132	1	Evaluate	evaluate the feasibility of a home mobile app for vision testing	1	0	0	2	home vision testing using the myVisionTrack^TM (mVT) application		0	ALL	ADULT, OLDER_ADULT	47	ACTUAL	OBSERVATIONAL	2015	United States	Neurological	Other	2
NCT02710344	1	Evaluate	evaliates whether inclusion of automated telehealth management system improves outcomes compared to standard home based care	0	1	0	2	intervention involves automated, algorithmically-driven, customizable telehealth platform		0	ALL	ADULT, OLDER_ADULT	303	ACTUAL	INTERVENTIONAL	2015	United States	Mental Health	Behavioral	2
NCT03247608	1	Evaluate	evaluates efficacy of remote monitoring care plan for heart failure patients	0	0	1	2	intervention includes smart devices and web-based application		0	ALL	ADULT, OLDER_ADULT	30	ACTUAL	INTERVENTIONAL	2015	United States	Diabetes	Behavioral	2
NCT02721381	1	Evaluate	evaluate decentralized methods of self-assisted or therapist-assisted parental education	0	1	0	2	novel telehealth platform		0	ALL	CHILD	65	ACTUAL	INTERVENTIONAL	2015	United States	Neurological	Behavioral	2
NCT02596204	1	Evaluate	evaluating the efficacy of remote management options for diabetes care	0	1	0	2	fitbit wearable for aditional data upload		0	ALL	CHILD	113	ACTUAL	INTERVENTIONAL	2015	United States	Diabetes	Device	2
NCT02587286	1	Evaluate	evaluate the effectiveness of Gather Health remote diabetes platform	1	0	0	2	Gather Health diabetes management platform		0	ALL	ADULT, OLDER_ADULT	91	ACTUAL	INTERVENTIONAL	2015	India	Diabetes	Other	2
NCT02556554	1	Evaluate	evaluates the efficacy of CGM with remote monitoring during pregnancy	1	1	0	2	Share remote monitoring platform		0	FEMALE	ADULT, OLDER_ADULT	67	ACTUAL	INTERVENTIONAL	2015	United States	Diabetes	Device	2
NCT02418091	1	Evaluate	feasibility study of remote telehealth program for tracking and managing DKD	0	0	1	2	telemedicine app STOP-DKD developed for study		0	ALL	ADULT, OLDER_ADULT	131	ACTUAL	INTERVENTIONAL	2015	United States	Diabetes	Behavioral	2
NCT02624739	1	Evaluate	evaluate efficacy and feasibility of home monitoring of respiratory parameters	1	0	0	2	intervention uses device with motion and respiration sensors to collect and transmit data		0	ALL	ADULT, OLDER_ADULT	17	ACTUAL	INTERVENTIONAL	2015	United States	Cardiovascular	Device	2
NCT03246737	1	Evaluate	examines efficacy of remote monitoring for early detection of gestational hypertensive disorders	0	0	1	2	participants use wifi and bluetooth connected BP monitor and activity tracker to monitor and transmit data		0	FEMALE	ADULT, OLDER_ADULT	60	ACTUAL	OBSERVATIONAL	2015	Belgium	Cardiovascular	Other	2
NCT02632383	1	Evaluate	evaluates the efficacy of a diabetes-specific mobile application for young patients with diabetes	1	0	0	2	creation of Young with Diabetes application with various functions for monitoring and information		0	ALL	CHILD, ADULT	140	ESTIMATED	INTERVENTIONAL	2015	Denmark	Diabetes	Device	2
NCT02318953	1	Evaluate	evaluating whether use of mobile app for home monitoring can avert need for follow up care	1	0	0	2	remote monitoring done via specialized mobile app		0	FEMALE	ADULT, OLDER_ADULT	70	ACTUAL	INTERVENTIONAL	2015	Canada	Clinical Practice	Device	2
NCT02490566	1	Evaluate	evaluates the feasibility of remote patient education and telehealth follow-up visits	0	0	1	2	study-provided tablet for patient and family education as well as video-conferencing ap		0	ALL	CHILD, ADULT	35	ACTUAL	INTERVENTIONAL	2015	United States	Respiratory	Other	2
NCT02631850	1	Evaluate	feasibility and efficacy of VR-based PT for upper ext. rehab	1	1	0	2	VR program as intervention		0	ALL	ADULT, OLDER_ADULT	193	ACTUAL	INTERVENTIONAL	2015	United States	Neurological	Behavioral	2
NCT03037710	1	Evaluate	evaluates the accuracy of a remote monitoring platform for HF exacerbation	0	0	1	2	wearable multisensor for continuous vitals monitoring		1	ALL	ADULT, OLDER_ADULT	100	ACTUAL	OBSERVATIONAL	2015	United States	Cardiovascular	Device	2
NCT02463682	1	Evaluate	the study is focused on "establish[ing] that safe day-and-night use of the Zone-MPC/HMS system integrated into the DiAs is achievable in the home environment" in addition to optimizing device performance	0	1	1	2	Intervention involves DiAS smartphone medical platform and other digitally enabled medical devices		0	ALL	ADULT, OLDER_ADULT	9	ACTUAL	INTERVENTIONAL	2015	United States	Diabetes	Device	2
NCT02391987	1	Evaluate	evaluates effectiveness of remote tele-monitoring and health coaching in helping to reduce hospitalizations in heart failure patients	1	0	0	2	intervention uses remote monitoring system that tracks and transmits data about participants to health care providers		0	ALL	ADULT, OLDER_ADULT	112	ACTUAL	INTERVENTIONAL	2015	United States	Cardiovascular	Device	2
NCT03045549	0	Implement	comparing clinical outcomes of home-based rehab with and without a biofeedback device				2	intervention involves use of the Sword Phoenix digital biofeedback system		0	ALL	ADULT, OLDER_ADULT	66	ACTUAL	INTERVENTIONAL	2016	Portugal	Musculoskeletal	Device	2
NCT02742597	0	Implement	study is focused on understanding impact of different care delivery styles, that happen to include decentralized online care				2	TIP/IMPACT Plus is described as the technology that enables the intervention. It is a telemedicine videoconferencing technology.		0	ALL	ADULT, OLDER_ADULT	175	ACTUAL	INTERVENTIONAL	2016	Canada	Diabetes	Behavioral	2
NCT02689687	0	Implement	looking at ways to improve medication adherence, not necessarily looking at the ability to be done decentralized				2	electronic pill bottle and bluetooth scale		0	ALL	ADULT, OLDER_ADULT	20	ACTUAL	INTERVENTIONAL	2016	United States	Cardiovascular	Behavioral	2
NCT03139760	0	Implement	assesses telehealth and coaching intervention				2	platform utilizing innovative tool for movement		0	ALL	ADULT	36	ACTUAL	INTERVENTIONAL	2016	United States	Weight and Nutrition	Behavioral	2
NCT03184701	1	Evaluate	assesses effectiveness of experimental telehealth intervention within the treatment of ESLD	0	0	1	2	participants are provided iPad with study app for questionnaires that trigger algorithmic clinical approach		0	ALL	ADULT, OLDER_ADULT	45	ACTUAL	INTERVENTIONAL	2016	United States	Organs	Other	2
NCT02751580	1	Evaluate	evaluates the efficacy of implementing telehealth visits for quality of life	0	0	1	2	JeffConnect virtual telehealth visits		0	ALL	ADULT, OLDER_ADULT	37	ACTUAL	INTERVENTIONAL	2016	United States	Oncological and Hematological	Other	2
NCT02778542	1	Evaluate	evaluate the effectiveness of two decentralized methods versus usual care	1	1	0	2	use of remote monitoring via electronic pill bottles and text messaging		0	ALL	ADULT, OLDER_ADULT	150	ACTUAL	INTERVENTIONAL	2016	United States	Cardiovascular	Behavioral	2
NCT02652559	1	Evaluate	investigates home initiation of non invasive ventilation compared to standard in hospital initiation	1	0	0	2	ventilator sensors collect and transfer data for telemed review		0	ALL	ADULT, OLDER_ADULT	67	ACTUAL	INTERVENTIONAL	2016	Netherlands	Respiratory	Device	2
NCT04467073	1	Evaluate	proof of concept study looking at an online website that teaches reciprocal imitation to children with ASD	1	0	0	2	Online RIT platform with telehealth modules and coaching		0	ALL	CHILD	20	ACTUAL	INTERVENTIONAL	2016	United States	Neurological	Behavioral	2
NCT03047252	1	Evaluate	evaluates the feasibility and acceptance of a novel kinematic biofeedback system for home-based rehab	1	0	0	2	SWORD phoenix biofeedback system		0	ALL	ADULT, OLDER_ADULT	69	ACTUAL	INTERVENTIONAL	2016	Portugal	Musculoskeletal	Device	2
NCT03127852	1	Evaluate	evaluate the efficay of a remote monitoring system for patients with complex chronic conditions	1	0	0	2	medly telemonitoring platform with mobile application		0	ALL	ADULT, OLDER_ADULT	96	ACTUAL	INTERVENTIONAL	2016	Canada	Diabetes	Device	2
NCT02585817	1	Evaluate	assess feasibility of remote monitoring for CIED patients to shift paradigm toward patient centered accessible care	0	0	1	2	"information technology" connected to implanted cardiac device for remote monitoring		0	ALL	ADULT, OLDER_ADULT	176	ACTUAL	INTERVENTIONAL	2016	Canada	Cardiovascular	Device	2
NCT04485832	1	Evaluate	tests whether telehealth delivered care can improve outcomes	0	0	1	2	uses Evita ehealthcare platform		0	ALL	ADULT, OLDER_ADULT	168	ACTUAL	INTERVENTIONAL	2016	Switzerland	Respiratory	Device	2
NCT02860013	1	Evaluate	evaluate addition of telehealth to standard care on patient outcomes	1	0	0	2	digital blood pressure monitor connects to tablet and transmits relevant data		0	ALL	CHILD, ADULT, OLDER_ADULT	600	ESTIMATED	INTERVENTIONAL	2016	Denmark	Cardiovascular	Device	2
NCT02705053	1	Evaluate	evalautes the feasibility of automated glucose control in home settings	0	1	0	2	use of blue tooth health monitoring system and DiAs smartphone medical platform		0	ALL	ADULT, OLDER_ADULT	32	ACTUAL	INTERVENTIONAL	2016	United States	Diabetes	Device	2
NCT02786940	1	Evaluate	evaluates the efficacy of external cardiac monitoring (mobile cardiac telemetry)	1	0	0	2	Cardiophone external cardiac monitor		0	ALL	ADULT, OLDER_ADULT	99	ACTUAL	INTERVENTIONAL	2016	Canada	Cardiovascular	Device	2
NCT02756533	1	Evaluate	evaluates the efficacy of telemonitoring patients using NIV	0	1	0	2	Telemonitoring via NIV device (unspecified)		0	ALL	ADULT, OLDER_ADULT	50	ACTUAL	INTERVENTIONAL	2016	France	Respiratory	Other	2
NCT03005925	1	Evaluate	evaluates efficacy of remote app based follow ups for RA	1	0	0	2	intervention involves using app for care management		0	ALL	ADULT, OLDER_ADULT	94	ACTUAL	INTERVENTIONAL	2016	France	Musculoskeletal	Device	2
NCT02894736	1	Evaluate	evaluates feasibility and efficacy of home-administered tDCS treatment for depression	0	0	1	2	involves use of home neuromodulation device (miniCT) that is enabled for remote monitoring		0	ALL	ADULT, OLDER_ADULT	34	ACTUAL	INTERVENTIONAL	2016	Australia	Mental Health	Device	2
NCT02577276	1	Evaluate	examines efficacy and acceptability of telerehabilitation process	0	0	1	2	intervention uses specialized telerehabilitation software which participants download and use		0	ALL	ADULT, OLDER_ADULT	10	ACTUAL	INTERVENTIONAL	2016	United States	Neurological	Device	2
NCT02708654	1	Evaluate	evaluate decentralized home-based treatments vs usual care	1	0	0	2	use of electronic pill bottles, blue tooth scale		0	ALL	ADULT, OLDER_ADULT	566	ACTUAL	INTERVENTIONAL	2016	United States	Cardiovascular	Behavioral	2
NCT02778438	1	Evaluate	evaluates potential utility of a telehealth platform in improving the efficiency of clinical trials	0	0	1	2	study involves use of telehealth platform		0	ALL	ADULT, OLDER_ADULT	30	ACTUAL	OBSERVATIONAL	2016	United States	Neurological	No Data	2
NCT02740556	1	Evaluate	evalaute the effectiveness of wireless devices and applications for medication adherence for Hep C patients	0	1	0	2	use of wireless pill monitoring device and additional patient app for monitoring		0	ALL	ADULT, OLDER_ADULT	71	ACTUAL	INTERVENTIONAL	2016	United States	Infection and Immunity	Device	2
NCT02634736	1	Evaluate	investigates the efficacy of exergames delivered in the home setting compared to usual care	1	0	0	2	exergames is a digital health tool built for the Kinect platform - it is a game developed to have users engage in exercise, controlled by movements		0	ALL	ADULT, OLDER_ADULT	106	ACTUAL	INTERVENTIONAL	2016	United Kingdom	Other	Device	2
NCT02876926	1	Evaluate	compares different decentralized interventions (home test with follow up, home test no follow up, mailed reminders for clinic tests) to determine delivery efficacy	0	1	0	2	intervention uses bluetooth connected HIV test kit and app		0	MALE	ADULT, OLDER_ADULT	65	ACTUAL	INTERVENTIONAL	2016	United States	Infection and Immunity	Behavioral	2
NCT02956902	1	Evaluate	feasibility study of mobile application for PTSD management	0	0	1	2	clinician supported mobile application (unspecified)		0	ALL	ADULT, OLDER_ADULT	67	ACTUAL	INTERVENTIONAL	2016	United States	Mental Health	Other	2
NCT02735525	1	Evaluate	evaluates effectiveness and feasibility of a protocol for wound monitoring using a smartphone app	0	0	1	2	intervention is based on a specialized app		0	ALL	ADULT, OLDER_ADULT	40	ACTUAL	INTERVENTIONAL	2016	United States	Musculoskeletal	Device	2
NCT03018717	1	Evaluate	evaluates the efficacy of home-based, telemonitoring of vitals	1	0	0	2	telemonitoring with home-based tablet and vital sign monitors		0	ALL	ADULT, OLDER_ADULT	510	ACTUAL	INTERVENTIONAL	2016	Spain	Respiratory	Other	2
NCT02900781	1	Evaluate	compares efficacy of home worn device verses traditional in-facility physical therapy program	1	0	0	2	uses steprite smart shoe insert and app		0	ALL	ADULT, OLDER_ADULT	9	ACTUAL	INTERVENTIONAL	2016	United States	Musculoskeletal	Device	2
NCT03101865	0	Implement	study evaluates medical outcomes from use of diluted vs full strength insulin				2	next gen closed loop AP system using both a continuously monitoring glucose monitor and smartphone app with predictive algorithm		1	ALL	CHILD	24	ACTUAL	INTERVENTIONAL	2017	Austria, Germany, Luxembourg, United Kingdom	Diabetes	Device	2
NCT03209024	0	Implement	not evaluating any shift toward decentralized delivery; comparing usual care (handwritten logbook) to app for monitoring BP				2	uses bluetooth connected app to monitor BP		0	ALL	ADULT, OLDER_ADULT	80	ACTUAL	INTERVENTIONAL	2017	Singapore	Cardiovascular	Device	2
NCT04345016	0	Implement	aims to demonstrate feasibility of temperature-guided avoidance therapy via foot temperature monitoring telemedicine mat on preventing diabetic foot ulcers and associated resource utilization				2	intervention involves using smart mat to measure and transmit foot temp data		0	ALL	ADULT, OLDER_ADULT	79	ACTUAL	INTERVENTIONAL	2017	United States	Diabetes	Device	2
NCT03281772	0	Implement	evaluates a clinical support system, not necessarily decentralization				2	clincal support system software		0	ALL	ADULT, OLDER_ADULT	180	ESTIMATED	OBSERVATIONAL	2017	United States	Cardiovascular	Other	2
NCT03394638	1	Evaluate	evaluates the effectiveness of remote monitoring and an online platform for postop obesity treatment and management	1	1	0	2	creation of online platform BePATIENT for information, learning, and video consulting regarding postoperative care; wearables given in one arm		0	ALL	ADULT, OLDER_ADULT	200	ESTIMATED	INTERVENTIONAL	2017	Netherlands	Weight and Nutrition	Device	2
NCT02726100	1	Evaluate	evaluate the feasibility of an interactive online platform for lay health providers and family members	1	0	0	2	interactive mobile health management system developed: SMARTHealth Diabetes		0	ALL	ADULT, OLDER_ADULT	2073	ACTUAL	INTERVENTIONAL	2017	China	Diabetes	Behavioral	2
NCT03987243	1	Evaluate	evaluate efficacy of mobile pressure mapping system for wheelchair-bound individuals	1	0	0	2	mobile IPM system developed for remote use		0	ALL	ADULT, OLDER_ADULT	19	ACTUAL	INTERVENTIONAL	2017	United States	Musculoskeletal	Behavioral	2
NCT03317951	1	Evaluate	evaluate the feasibility of telemedicine-integrated care	1	0	0	2	use of study-provided NICC tablet to patients		0	ALL	ADULT, OLDER_ADULT	964	ACTUAL	INTERVENTIONAL	2017	Germany	Cardiovascular	Other	2
NCT03111095	1	Evaluate	evaluate the efficacy of the Honeywell Genesis Android Touch Bluetooth System (mobile health)	1	0	0	2	Honeywell Genesis Android Touch Bluetooth System (mobile health)		0	FEMALE	ADULT	430	ACTUAL	INTERVENTIONAL	2017	United States	Cardiovascular	Other	2
NCT03291600	1	Evaluate	evaluates feasibility of virtually delivered care compared to in person	1	0	0	2	study run through a specialized telemedicine platform		0	FEMALE	ADULT, OLDER_ADULT	76	ACTUAL	INTERVENTIONAL	2017	Canada	Mental Health	Behavioral	2
NCT03153943	1	Evaluate	evaluates the efficacy of an e-monitoring rehab program for improving mobility in community-dwelling elderly patients	0	1	0	2	smart shoe insoles and coaching via tablet		0	ALL	ADULT, OLDER_ADULT	63	ACTUAL	INTERVENTIONAL	2017	Canada	Musculoskeletal	Device	2
NCT03224520	1	Evaluate	testing decentralized"Smoker to Smoker" recruitment strategy against standard online recruitment and computer tailored health communication	0	1	0	2	digital tools including a specialized recommender system to tailor content for smoker recruitment are used		1	ALL	ADULT, OLDER_ADULT	1487	ACTUAL	INTERVENTIONAL	2017	United States	Mental Health	Behavioral	2
NCT03969186	1	Evaluate	evaluate decentralized versus standard care intervention	1	0	0	2	Way to Health platform used for messaging and monitoring		0	ALL	ADULT, OLDER_ADULT	277	ACTUAL	INTERVENTIONAL	2017	United States	Organs	Behavioral	2
NCT03595904	1	Evaluate	Evaluate decentralized interviewing for colonoscopy motivation using app	1	0	0	2	Tablet app e-Motivate used for motivational interviewing		0	ALL	ADULT, OLDER_ADULT	78	ACTUAL	INTERVENTIONAL	2017	United States	Oncological and Hematological	Behavioral	2
NCT03468647	1	Evaluate	assesses the acceptability of the solution for the follow up and the motivational coaching of frail patients at home	0	0	1	2	intervention includes connected scale and connected sensors in shoe soles		0	ALL	OLDER_ADULT	40	ACTUAL	INTERVENTIONAL	2017	France	Geriatric	Other	2
NCT03369067	1	Evaluate	tests efficacy of device use in a ski camp environment	0	0	1	2	intevention involves use of several smart diabetes management devices		0	ALL	CHILD, ADULT	55	ACTUAL	INTERVENTIONAL	2017	United States	Diabetes	Device	2
NCT03154710	1	Evaluate	evaluates interest in online follow up to supplement standard in clinic care for lymphoma	1	0	0	2	uses MOOVCARE experimental web application		0	ALL	ADULT, OLDER_ADULT	52	ACTUAL	INTERVENTIONAL	2017	France	Oncological and Hematological	Device	2
NCT03309787	1	Evaluate	evaluation of decentralized obesity care for rural patients	0	1	0	2	comparison of various remote monitoring and communication methods		0	ALL	ADULT, OLDER_ADULT	37	ACTUAL	OBSERVATIONAL	2017	United States	Mental Health	Behavioral	2
NCT03779828	1	Evaluate	evaluates the feasibility of home treatments via a telemonitoring system	0	0	1	2	HOME LINK telemonitoring system		0	ALL	CHILD, ADULT, OLDER_ADULT	11	ACTUAL	OBSERVATIONAL	2017	France	Neurological	Device	2
NCT03022266	1	Evaluate	feasibility of economic incentives for medication adherence compared with "standard" electronic pill bottle alone	0	1	0	2	use of electronic pill monitoring system and Wellth app for photo uploading and monitoring		0	ALL	ADULT, OLDER_ADULT	130	ACTUAL	INTERVENTIONAL	2017	United States	Cardiovascular	Behavioral	2
NCT03435445	1	Evaluate	evaluating efficacy of an online platform for weight loss	0	1	0	2	online platform with coaching, gamification, and social network features		0	ALL	ADULT	270	ACTUAL	INTERVENTIONAL	2017	Brazil	Weight and Nutrition	Behavioral	2
NCT02969863	1	Evaluate	evaluates the effectiveness of bionic pancreas use with remote monitoring as compared to standard care and bionic pancreas without monitoring	1	1	0	2	remote monitoring via bionic pancreas and Dexcom G4 CGM; required smartphone		0	ALL	ADULT, OLDER_ADULT	27	ACTUAL	INTERVENTIONAL	2017	United States	Diabetes	Device	2
NCT02974816	1	Evaluate	evaluate the efficacy of diabetes self-management app	0	0	1	2	Glooko diabetes self-management mobile application		0	ALL	ADULT, OLDER_ADULT	197	ACTUAL	INTERVENTIONAL	2017	United States	Diabetes	Device	2
NCT03012490	1	Evaluate	evaluation of various remote monitoring approaches to HF patients	0	1	0	2	online remote monitoring system with data collection and transmission to physician (unspecified)		0	ALL	ADULT, OLDER_ADULT	652	ACTUAL	INTERVENTIONAL	2017	France	Cardiovascular	Other	2
NCT03069118	1	Evaluate	evaluates remote intervention by comparing it to treatment as usual	1	0	0	2	specialized digital health platform		0	ALL	ADULT, OLDER_ADULT	200	ESTIMATED	INTERVENTIONAL	2017	United States	Mental Health	Behavioral	2
NCT04306978	1	Evaluate	evaluates the efficacy of the CareLink Express remote monitoring system for AF detection	1	0	0	2	CareLink Express remote monitoring system		0	ALL	ADULT, OLDER_ADULT	200	ESTIMATED	INTERVENTIONAL	2017	Russian Federation	Cardiovascular	Other	2
NCT03148938	1	Evaluate	evaluate the implementation of a mobile applicatino for MS remote monitoring	0	1	0	2	DAMS mobile application		0	ALL	ADULT	222	ACTUAL	INTERVENTIONAL	2017	France	Neurological	Other	2
NCT03545698	0	Implement	only secondary aim is evaluating telehealth platform implementation				2	Avizia telehealth platform utilised for care management		0	ALL	ADULT, OLDER_ADULT	56	ACTUAL	INTERVENTIONAL	2018	United States	Mental Health	Other	2
NCT03518658	0	Implement	evaluating already decentralized methods				2	Remote monitoring via mHealth app		0	ALL	ADULT, OLDER_ADULT	257	ACTUAL	OBSERVATIONAL	2018	France, Italy, United Kingdom, United States	Cardiovascular	Other	2
NCT03811795	0	Implement	compares forms of ablation to determine the more effective atrial fibrilation treatment				2	uses connected ECG and app for monitoring heart rhythm data		0	ALL	ADULT, OLDER_ADULT	50	ESTIMATED	INTERVENTIONAL	2018	United States	Cardiovascular	Other	2
NCT03222180	0	Implement	evaluate the effects of use of an online resource designed by and for parents of very young children with type 1 diabetes				2	intervention involves accessing specialized supportive website resource		0	ALL	CHILD	174	ACTUAL	INTERVENTIONAL	2018	United States	Diabetes	Behavioral	2
NCT03604380	0	Implement	examines the acceptability of the Tonic and Phasic Alertness Training (TAPAT) program in older adults with chronic late-life insomnia				2	intervention is a specialized computerized cognitive training program		0	ALL	ADULT, OLDER_ADULT	134	ACTUAL	INTERVENTIONAL	2018	United States	Sleep	Other	2
NCT03520387	0	Implement	evaluates the feasibility of a 2x2 factorial randomized control design to examine various combined and individual effects				2	activity tracker is central in the activity tracker-informed video-enables CBT		0	ALL	ADULT, OLDER_ADULT	16	ACTUAL	INTERVENTIONAL	2018	United States	Pain	Behavioral	2
NCT03130998	0	Implement	compares two knowledge communication strategies to determine effectiveness				2	portal used for practitioners, more and less interactive email and phone based communication strategies are compared		0	ALL	CHILD, ADULT, OLDER_ADULT	2765	ACTUAL	INTERVENTIONAL	2018	Canada	Mental Health	Behavioral	2
NCT03439384	1	Evaluate	evaluates the efficacy of home health monitoring for HF patients	1	0	0	2	use of tablet computer and BP cuff and pulse ox		0	ALL	ADULT, OLDER_ADULT	390	ACTUAL	INTERVENTIONAL	2018	Canada	Cardiovascular	Device	2
NCT03648047	1	Evaluate	evaluates the feasibility of in-home rotator cuff rehab utilising a novel digital biofeedback system	1	0	0	2	digital kinematic biofeedback device (SWORD phoenix)		0	ALL	ADULT, OLDER_ADULT	50	ACTUAL	INTERVENTIONAL	2018	Portugal	Musculoskeletal	Device	2
NCT03574480	1	Evaluate	evaluation of standard of care versus decentralized care via smartphone app	1	0	0	2	Smartphone application used to promote health diet and exercise		0	ALL	OLDER_ADULT	140	ACTUAL	INTERVENTIONAL	2018	Spain	Other	Behavioral	2
NCT04762329	1	Evaluate	evaluate the efficacy of a digital pain management app	1	0	0	2	digital pain management app MMP		0	ALL	CHILD, ADULT, OLDER_ADULT	246	ACTUAL	INTERVENTIONAL	2018	Canada	Pain	Other	2
NCT03538262	1	Evaluate	aims to demonstrate utility and establish model of telehealth driven, fully remote long term follow up care	0	0	1	2	involves interactive smartphone app and smartphone based sensor data		0	ALL	CHILD, ADULT, OLDER_ADULT	226	ACTUAL	OBSERVATIONAL	2018	United States	Neurological	No Data	2
NCT03742167	1	Evaluate	evaluating the efficacy of telemedicine emergency care to children vs. telephone-based	0	1	0	2	use of Zoom Pro for healthcare needs and WireCast for video recordings		0	ALL	ADULT, OLDER_ADULT	72	ACTUAL	INTERVENTIONAL	2018	United States	Respiratory	Other	2
NCT03728790	1	Evaluate	evaluating decentralized patient monitoring postpartum	0	1	0	2	use of bluetooth blood pressure monitoring system		0	FEMALE	ADULT, OLDER_ADULT	213	ACTUAL	INTERVENTIONAL	2018	United States	Sexual Health	Device	2
NCT03560765	1	Evaluate	evaluates the efficacy of mobile electronic devices to be used by VIPs and changes to quality of life	0	1	1	2	MED like a smartphone		0	ALL	ADULT, OLDER_ADULT	25	ACTUAL	INTERVENTIONAL	2018	United Kingdom	Neurological	Device	2
NCT04328896	1	Evaluate	evaluating the efficacy of remote glucose monitoring with telemedicine intervention	0	0	1	2	Tidepool application (smartphone) for telemonitoring and continuous glucose monitoring meter		0	ALL	OLDER_ADULT	10	ACTUAL	INTERVENTIONAL	2018	United States	Diabetes	Other	2
NCT03675919	1	Evaluate	evaluating efficacy and feasibility of telemedical lifestyle intervention program for patients with diabetes	0	0	1	2	study intervention consists of smart devices and online portal		0	ALL	ADULT, OLDER_ADULT	1163	ACTUAL	INTERVENTIONAL	2018	Germany	Diabetes	Device	2
NCT03646539	1	Evaluate	feasibility study of mobile app for mood management	1	0	0	2	mobile app designed to track mood and interactive elements		0	FEMALE	ADULT, OLDER_ADULT	201	ACTUAL	INTERVENTIONAL	2018	United States	Mental Health	Behavioral	2
NCT03469141	1	Evaluate	establishes efficacy of portable sensor and app-based biofeedback system for promoting effective pressure relief behaviors for wheelchair users	0	1	0	2	intervention tracks movement with sensor mat and collects biofeedback through app		0	ALL	ADULT, OLDER_ADULT	100	ESTIMATED	INTERVENTIONAL	2018	United States	Musculoskeletal	Device	2
NCT03557151	1	Evaluate	evaluates new care model which one treatment arm is over telehealth	1	0	0	2	telehealth consultations using digital health platform (specified in study protocol)		0	ALL	CHILD	230	ACTUAL	INTERVENTIONAL	2018	United States	Diabetes	Behavioral	2
NCT05972226	1	Evaluate	testing feasibility of a digial self-care treatment solution for asthma in children	0	0	1	2	newly designed digital metered dose inhaler with additional tracking app		0	ALL	CHILD	96	ACTUAL	OBSERVATIONAL	2018	United Kingdom	Respiratory	No Data	2
NCT05563597	1	Evaluate	assesses feasibility of remote monitoring of cognition with an online cognitive assessment tool	0	0	1	2	intervention is use of CogTrack specialized online cognitive assessment tool		0	ALL	ADULT, OLDER_ADULT	117	ACTUAL	OBSERVATIONAL	2018	United Kingdom	Neurological	No Data	2
NCT04232709	1	Evaluate	evaluates the feasibility and effectiveness of telehealth suport for oncology patients	1	0	0	2	use of CAREchart@home for telemedicine program		0	ALL	ADULT, OLDER_ADULT	105	ACTUAL	INTERVENTIONAL	2018	Canada	Oncological and Hematological	Other	2
NCT03741855	1	Evaluate	evaluates the feasibility and efficacy of a remote monitoring kit for COPD patients	0	1	0	2	Cloud DX platform for symptom monitoring		0	ALL	ADULT, OLDER_ADULT	122	ACTUAL	INTERVENTIONAL	2018	Canada	Respiratory	Device	2
NCT06330714	1	Evaluate	evaluates the efficacy of a specialized patient monitoring software	0	0	1	2	Vitalbeat patient monitoring software with additional BP and weighing devices		0	ALL	ADULT, OLDER_ADULT	10	ACTUAL	OBSERVATIONAL	2018	United States	Cardiovascular	Other	2
NCT03415841	1	Evaluate	evaluates the feasibility of a remote smartphone based monitoring of cardiac patients	1	0	0	2	Kardia mobile application along with ECG, BP, and activity tracker		0	ALL	ADULT, OLDER_ADULT	100	ESTIMATED	INTERVENTIONAL	2018	Singapore	Other	Device	2
NCT03584386	1	Evaluate	compares companion mobile app to care as usual for suicidal outpatient participants	1	0	0	2	intervention is use of V-CAMS/Jaspr integrated software system/app		0	ALL	ADULT, OLDER_ADULT	357	ACTUAL	INTERVENTIONAL	2018	United States	Mental Health	Device	2
NCT03648060	1	Evaluate	evaluates the efficacy of a home-based rehab program using a biofeedback system	0	0	1	2	remote sessions utilising a digital kinematic biofeedback system (SWORD phoenix)		0	ALL	ADULT, OLDER_ADULT	88	ACTUAL	INTERVENTIONAL	2018	Portugal	Musculoskeletal	Device	2
NCT03592108	1	Evaluate	evalaute the effectiveness of remote monitoring of CS respiration in CPAP patients	0	0	1	2	remote monitoring CPAP system AirSense™10 Autoset™, ResMed		0	ALL	ADULT, OLDER_ADULT	555	ACTUAL	INTERVENTIONAL	2018	France	Sleep	Other	2
NCT03055533	1	Evaluate	evaluate decentralized reading program support	1	0	0	2	Computer based reading program Headsprout used for reading skills		0	ALL	CHILD, ADULT	16	ACTUAL	INTERVENTIONAL	2018	United States	Neurological	Behavioral	2
NCT03562247	1	Evaluate	evaluates the efficacy of telenursing/remote monitoring vs. standard care	1	1	0	2	remote platform (unspecified) for recording spirometry and pulse ox data		0	ALL	ADULT, OLDER_ADULT	31	ACTUAL	INTERVENTIONAL	2018	United States	Respiratory	Other	2
NCT03435549	1	Evaluate	tests two remote monitoring approaches	1	1	0	2	activity tracker		0	ALL	ADULT, OLDER_ADULT	300	ACTUAL	INTERVENTIONAL	2018	United States	Musculoskeletal	Behavioral	2
NCT03434535	1	Evaluate	determines feasibility of using digital tech and remote monitoring to track health-related measures in men following prostate cancer treatment	0	0	1	2	intervention involves both a specialized health app and wearables (Fitbits)		0	MALE	CHILD, ADULT, OLDER_ADULT	9	ACTUAL	INTERVENTIONAL	2018	United States	Other	Device	2
NCT03908710	1	Evaluate	evaluating efficacy of home use of devices as enhanced decentralized treatment	0	0	1	2	intervention integrates an EHR, home blood pressure monitor and patient app		0	ALL	ADULT, OLDER_ADULT	172	ACTUAL	INTERVENTIONAL	2018	Sweden	Cardiovascular	Other	2
NCT03663907	1	Evaluate	evaluates telemedicine management of HF patients versus standard care	1	0	0	2	study-designed telehealth platform: The system (the home tele-healthcare platform) designed jointly by engineers and clinical personal to be able daily automated selfreported symptom and weight, blood pressure and heart rate monitoring.		0	ALL	ADULT, OLDER_ADULT	510	ACTUAL	INTERVENTIONAL	2018	Spain	Cardiovascular	Procedure	2
NCT03750331	1	Evaluate	evaluation of remote follow-up	1	0	0	2	use of specific web-app tailored for renal transplant followup		0	ALL	ADULT, OLDER_ADULT	738	ACTUAL	INTERVENTIONAL	2018	France	Organs	Other	2
NCT03557034	1	Evaluate	evaluates the efficacy of Kardia Mobile for AF detection	1	0	0	2	Kardia Mobile device and Kardia Pro platform - one lead ECG recording on patient smartphone		0	ALL	ADULT, OLDER_ADULT	100	ACTUAL	INTERVENTIONAL	2018	United States	Cardiovascular	Device	2
NCT04424368	1	Evaluate	evaluate efficacy of remote monitoring system for patients who had myocardial infarction	0	1	0	2	monitoring of participants done via remote monitoring system device (no details on device)		0	ALL	ADULT, OLDER_ADULT	250	ACTUAL	INTERVENTIONAL	2018	Russian Federation	Cardiovascular	Device	2
NCT03558763	1	Evaluate	evaluates impact and feasibility of telemonitoring and video contact in personalized care of moderate and severe COPD	1	0	0	2	intervention uses activity tracker and vital signs sensors		0	ALL	ADULT, OLDER_ADULT	70	ACTUAL	INTERVENTIONAL	2018	Sweden	Respiratory	Device	2
NCT03784027	0	Implement	examines clinical efficacy of 24/7 automated closed loop glucose control device				2	intervention is use of CamAPS FX closed loop system glucose monitoring system		0	ALL	CHILD	81	ACTUAL	INTERVENTIONAL	2019	Austria, Germany, Luxembourg, United Kingdom	Diabetes	Device	2
NCT03988595	0	Implement	evaluates impact of aerobic exercise during breast cancer treatment				2	monitoring via "MSK approved telemedicne/wireless technology", sessions through TeleEx		0	FEMALE	ADULT, OLDER_ADULT	53	ACTUAL	INTERVENTIONAL	2019	United States	Oncological and Hematological	Other	2
NCT04203173	0	Implement	main aim is to assess impact of financial layering				2	telemonitoring platform		0	ALL	ADULT, OLDER_ADULT	450	ESTIMATED	INTERVENTIONAL	2019	United States	Diabetes	Behavioral	2
NCT04999735	0	Implement	uses remote technologies to biotype patients				2	digital health platform-app with integrated smartwatch, scale and blood pressure monitor		0	ALL	CHILD, ADULT, OLDER_ADULT	58	ACTUAL	OBSERVATIONAL	2019	Netherlands	Musculoskeletal	Behavioral	2
NCT03991650	0	Implement	the primary goal isn't to evaluate decentralisation, their primary goal is to see if there are discrepancies between "normal" subjects and subjects with anxiety disorders and alcohol abuse; they just happen to use remote monitoring to track physiological symptoms; secondary goal is to assess feasibility of remote collected data				2	mobile app and remote monitoring devices (wearables)		0	ALL	ADULT, OLDER_ADULT	44	ACTUAL	OBSERVATIONAL	2019	Spain	Mental Health	Behavioral	2
NCT04042207	0	Implement	evaluating the efficacy of closedloop versus open-loop systems; remote monitoring is only secondary				2	DBLHU with remote monitoring (closed loop)		0	ALL	ADULT, OLDER_ADULT	7	ACTUAL	INTERVENTIONAL	2019	France	Diabetes	Device	2
NCT03752840	0	Implement	evaluates different screening approaches by intensity, happens to be decentralized				2	visual measurement with mobile application, tonometer will be used and fundus photography		0	ALL	ADULT, OLDER_ADULT	60000	ESTIMATED	INTERVENTIONAL	2019	Nepal	Diabetes	Other	2
NCT04177199	0	Implement	evaluating workplace burden of new pathway that utilises remote monitoring elements				2	carelink remote monitoring		0	ALL	ADULT, OLDER_ADULT	750	ESTIMATED	OBSERVATIONAL	2019	United Kingdom	Cardiovascular	Other	2
NCT03583840	0	Implement	examines effectiveness of website intervention, subsequent to a pilot phase study of the website				2	focuses on specialized website (ScreenMen) to increase uptake of health screenings among men		0	MALE	ADULT, OLDER_ADULT	220	ESTIMATED	INTERVENTIONAL	2019	Malaysia	Other	Behavioral	2
NCT04438785	0	Implement	examines efficacy of myofunctional therapy app as new treatment for sleep apnea, the decentralization seems incidental				2	intervention involves use of "Airway Gym" app to train airway		0	ALL	ADULT, OLDER_ADULT	40	ACTUAL	INTERVENTIONAL	2019	Spain	Sleep	Device	2
NCT03984058	0	Implement	compares two recruitment strategies and lifestyle intervention program, which takes place at home				2	online platform and app with lessons, data collection and data submission		0	ALL	ADULT, OLDER_ADULT	1	ACTUAL	INTERVENTIONAL	2019	United States	Diabetes	Behavioral	2
NCT05266690	0	Implement	tests glucose response to investigational products				2	dietary intervention use monitored by wearable activity trackers		0	ALL	ADULT	10	ACTUAL	INTERVENTIONAL	2019	Switzerland	Diabetes	Dietary Supplement	2
NCT03792880	0	Implement	impact of telematic control and self-management program can increase compliance				2	mobile health application		0	ALL	ADULT, OLDER_ADULT	60	ACTUAL	INTERVENTIONAL	2019	Spain	Sleep	Behavioral	2
NCT04086992	1	Evaluate	evaluates remote biometric monitoring	1	0	0	2	remote biometric monitoring through tablet through integrated monitoring and telehealth software		0	ALL	CHILD	40	ESTIMATED	INTERVENTIONAL	2019	United States	Pediatric	Other	2
NCT04040881	1	Evaluate	evaluation of smartphone-based accelerometer use for patients undergoing chemotherapy	0	0	1	2	smartphone-based accelerometer and pedometer		0	ALL	OLDER_ADULT	116	ACTUAL	INTERVENTIONAL	2019	Mexico	Oncological and Hematological	Behavioral	2
NCT04081753	1	Evaluate	evaluate impact of remote monitoring intervention	0	0	1	2	intervention includes remote monitoring device for temperature recording (no additional details about device)		0	ALL	ADULT, OLDER_ADULT	12	ACTUAL	INTERVENTIONAL	2019	United States	Oncological and Hematological	Device	2
NCT03671915	1	Evaluate	evalautes the feasibility and efficacy of the diabeloop softward for glycemic control	0	1	0	2	Diabeloop softward and remote monitoring (telemed)		0	ALL	CHILD	21	ACTUAL	INTERVENTIONAL	2019	Belgium, France	Pediatric	Device	2
NCT05440279	1	Evaluate	evaluates the efficacy of enhanced digital support program	0	0	1	2	control and interventional participants both use a smart CPAP device		0	ALL	ADULT, OLDER_ADULT	100	ACTUAL	INTERVENTIONAL	2019	Germany	Sleep	Device	2
NCT03813615	1	Evaluate	this part of the study investigates the feasibility, efficacy, and acceptability of at-home exercise intervention and assessment procedures	0	0	1	2	study is facilitated by continuous montoring via "MSK (hospital) approved" apps and devices		0	ALL	ADULT, OLDER_ADULT	60	ACTUAL	INTERVENTIONAL	2019	United States	Oncological and Hematological	Behavioral	2
NCT04205513	1	Evaluate	evalautes the feasibility of relemonitoring for HF medication titration	1	0	0	2	Medly telemonitoring program for patients with HF		0	ALL	ADULT, OLDER_ADULT	108	ESTIMATED	INTERVENTIONAL	2019	Canada	Cardiovascular	Device	2
NCT04784286	1	Evaluate	compare in person and telemedicine postop care for bariatric patients	1	0	0	2	telemedicine intervention uses secure telemedicine video application through the Center of Connected Care platform		0	ALL	ADULT, OLDER_ADULT	24	ACTUAL	INTERVENTIONAL	2019	United States	Weight and Nutrition	Other	2
NCT04180475	1	Evaluate	evaluate the efficacy of a medication reminder application for apple watch	0	0	1	2	MedRem, novel medication reminder system integrated into wearable wristwatches like Apple watch		0	ALL	ADULT, OLDER_ADULT	5	ACTUAL	INTERVENTIONAL	2019	United States	Neurological	Device	2
NCT03933475	1	Evaluate	explores feasibility and effectiveness of a telerehabilitation system for community dwelling adults with brain injury	0	0	1	2	VR videogame style brain training intervention		0	ALL	ADULT, OLDER_ADULT	10	ACTUAL	INTERVENTIONAL	2019	United Kingdom	Neurological	Device	2
NCT06222905	1	Evaluate	evaluate the feasibility of home monitoring for CF	0	0	1	2	multiple wearable devices and remote scale that interface with a mobile application		0	ALL	ADULT, OLDER_ADULT	610	ESTIMATED	OBSERVATIONAL	2019	United Kingdom	Infection and Immunity	Other	2
NCT03654690	1	Evaluate	evaluate the efficacy of eTEST mobile app for reminders and counseling for HIV testing	0	1	0	2	developed eTEST mobile application for study		0	MALE	ADULT, OLDER_ADULT	2000	ESTIMATED	INTERVENTIONAL	2019	United States	Infection and Immunity	Behavioral	2
NCT04224038	1	Evaluate	evaluates the efficacy and feasibility of telemonitoring for a healthy aging platform	0	0	1	2	Inspire Bio-resource research platform for remote monitoring		0	ALL	ADULT, OLDER_ADULT	1000	ESTIMATED	OBSERVATIONAL	2019	France	Geriatric	Other	2
NCT04607369	1	Evaluate	evalautes the efficacy of mobile eye testing app for disease detection	0	1	0	2	use of EyeCTester smartphone app		0	ALL	ADULT, OLDER_ADULT	100	ESTIMATED	OBSERVATIONAL	2019	United States	Neurological	Device	2
NCT03835923	1	Evaluate	examines whether individual and telemedicine-supported lifestyle intervention improves health literacy and reduces cardiovascular risk factors compared to usual care	0	1	0	2	intervention uses step counters, heart rate sensors, and blood glucose meters connected to smartphones		0	ALL	ADULT, OLDER_ADULT	502	ACTUAL	INTERVENTIONAL	2019	Germany	Diabetes	Behavioral	2
NCT03969030	1	Evaluate	evaluates peer-educator intervention using a tablet-based application, notification and decentralized ART delivery	1	0	0	2	app-based intervention through peer educator on tablet		0	ALL	CHILD, ADULT	307	ACTUAL	INTERVENTIONAL	2019	Lesotho	Infection and Immunity	Other	2
NCT04072744	1	Evaluate	evaluates the efficacy of a remote device to capture volumetric data of patient's feet (phase 2 of above study	0	0	1	2	Heartfelt device for image analysis of feet and lower legs		0	ALL	ADULT, OLDER_ADULT	31	ACTUAL	OBSERVATIONAL	2019	United Kingdom	Cardiovascular	Device	2
NCT04365556	1	Evaluate	tests feasibility of technology delivered (rather than in clinic care) stepped care intervention for inhaler adherence	1	0	0	2	includes inhaler adherence tracking app and bluetooth connected spirometer		0	ALL	CHILD, ADULT	70	ACTUAL	INTERVENTIONAL	2019	United States	Respiratory	Behavioral	2
NCT02899754	1	Evaluate	evaluate decentralized web-based care versus standard (general information)	0	1	0	2	development of web-based decision tool		0	ALL	ADULT, OLDER_ADULT	142	ACTUAL	INTERVENTIONAL	2019	United States	Respiratory	Behavioral	2
NCT03896776	1	Evaluate	evaluation of decentralized recruitment strategies for HIV treatment	0	1	0	2	online advertisements and recruiting strategies		0	MALE	ADULT	2125	ACTUAL	INTERVENTIONAL	2019	United States	Sexual Health	Behavioral	2
NCT03834181	1	Evaluate	studies feasibility of a telemedicine system to monitor and control vital parameters before and after surgery for obesity	0	0	1	2	involves use of combo of digital health devices and wearable activity trackers		0	ALL	ADULT, OLDER_ADULT	24	ACTUAL	INTERVENTIONAL	2019	France	Clinical Practice	Device	2
NCT04113057	1	Evaluate	evaluate the efficacy and feasibility of home exercise with remote coaching and feedback via smart phones and devices	0	1	0	2	use of LIVMOR health monitoring system and smart phones and smart-device-based remote monitoring for exercises		0	ALL	ADULT, OLDER_ADULT	12	ACTUAL	INTERVENTIONAL	2019	United States	Cardiovascular	Other	2
NCT03376607	1	Evaluate	evaluate the efficacy of a community based treatment program with a mobile application	1	1	0	2	mobile app created for data tracking, notifications, and communication with study personnel		0	ALL	ADULT, OLDER_ADULT	209	ESTIMATED	INTERVENTIONAL	2019	Rwanda	Diabetes	Behavioral	2
NCT03429322	1	Evaluate	compare efficacy and costs of telemedicine vs usual care	1	0	0	2	intervention integrates "previously established web-based platform"		0	ALL	ADULT, OLDER_ADULT	415	ACTUAL	INTERVENTIONAL	2019	United States	Neurological	Behavioral	2
NCT03959215	1	Evaluate	tests effectiveness of smartphone app based delivery of cbt intervention	0	0	1	2	intervention is app for delivery of cbt		0	ALL	CHILD, ADULT	169	ACTUAL	INTERVENTIONAL	2019	Sweden	Musculoskeletal	Behavioral	2
NCT04074057	1	Evaluate	feasibility study of Heart-Track mobile app for cardio rehab	1	0	0	2	Heart-Track mobile application		0	ALL	ADULT, OLDER_ADULT	34	ESTIMATED	INTERVENTIONAL	2019	Singapore	Cardiovascular	Device	2
NCT03923790	1	Evaluate	Evaluating decentralized vs usual care for post-stroke BP management	1	0	0	2	telehealth educational sessions and digital BP monitoring and data transmission		0	ALL	ADULT, OLDER_ADULT	83	ACTUAL	INTERVENTIONAL	2019	United States	Mental Health	Behavioral	2
NCT04161625	1	Evaluate	seeing if a digital exercise program can be implemented to reduce falls	0	0	1	2	use of an app for exercise programs		0	ALL	OLDER_ADULT	173	ACTUAL	INTERVENTIONAL	2019	Sweden	Other	Behavioral	2
NCT05518981	1	Evaluate	evaluating efficacy of remote monitoring for COPD through retrospective analysis	0	0	1	2	uses remote monitoring system made up of worn sensors, in-home data transmission hub, and web-based clinical dashboard		0	ALL	CHILD, ADULT, OLDER_ADULT	126	ACTUAL	OBSERVATIONAL	2019	United States	Respiratory	Device	2
NCT06054048	1	Evaluate	evaluates the efficacy (non-inferiority) of telemedicine visits for palliative care versus regular in-person visits	1	0	0	2	software "CompuGroup Medical Electronic Visit" (CGM ELVI), which provides end-to-end encrypted video conferencing between physicians and their patients.		0	ALL	ADULT, OLDER_ADULT	34	ACTUAL	INTERVENTIONAL	2019	Germany	Respiratory	Other	2
NCT04054557	1	Evaluate	evaluates the effectiveness of telehealth care for monitoring patients with breast cancer as well as smart pill bottle usage	1	1	0	2	use of telehealth communication, surveys, and electric pill bottle use		0	ALL	ADULT, OLDER_ADULT	305	ACTUAL	INTERVENTIONAL	2019	United States	Oncological and Hematological	Behavioral	2
NCT04127799	1	Evaluate	evaluate the efficacy of home-based online AF monitoring and guidance	1	0	0	2	use of smart health-tracking devices and mobile application (APP) to collect and upload comprehensive data elements related to the risk of AF self-care management.		0	ALL	ADULT, OLDER_ADULT	1000	ESTIMATED	INTERVENTIONAL	2019	China	Cardiovascular	Other	2
NCT04031430	1	Evaluate	investigates the "added value" of telemonitoring for pregnant participants	1	0	0	2	study utilizes specialized app that transmits data via bluetooth or wifi to hospital		0	FEMALE	ADULT, OLDER_ADULT	6107	ACTUAL	INTERVENTIONAL	2019	Belgium	Cardiovascular	Device	2
NCT04148703	1	Evaluate	evalautes home monitoring with pacemakers versus standard follow up	1	0	0	2	pacemaker with remote monitoring functions		0	ALL	ADULT, OLDER_ADULT	620	ACTUAL	INTERVENTIONAL	2019	France	Cardiovascular	Other	2
NCT04010344	1	Evaluate	evaluate decentralized app usage vs standard care for treatment	1	0	0	2	use of mhealth app and mobile tracking		0	ALL	ADULT, OLDER_ADULT	240	ACTUAL	INTERVENTIONAL	2019	Ghana	Diabetes	Behavioral	2
NCT03865381	1	Evaluate	evaluates efficacy of app based diabetes self managment	0	0	1	2	intervention is a suite of diabetes management services accessed via the Onduo App		0	ALL	ADULT, OLDER_ADULT	60	ACTUAL	INTERVENTIONAL	2019	United States	Diabetes	Device	2
NCT03968055	1	Evaluate	feasibility test of GluVue continuous remote glucose monitoring for peds	0	0	1	2	GluVue online platform for continuous remote monitoring		0	ALL	CHILD, ADULT	100	ESTIMATED	INTERVENTIONAL	2019	United States	Diabetes	Other	2
NCT03569813	1	Evaluate	evaluates the effectiveness of home-based treatment version SoC	1	0	0	2	uses study app to facilitate partient-provider and patient-system interactions		0	MALE	ADULT	318	ACTUAL	INTERVENTIONAL	2019	United States	Infection and Immunity	Behavioral	2
NCT03241589	1	Evaluate	evalaute the efficacy of mobile dermatology apps	0	1	0	2	mobile applications My VA Images and VA Telederm		0	ALL	CHILD, ADULT, OLDER_ADULT	466	ACTUAL	OBSERVATIONAL	2019	United States	Other	Other	2
NCT03689140	1	Evaluate	evaluate the feasibility and efficacy of a digital mHealth application for smoking cessation	1	1	0	2	smoking cessation app utilised, along with telemedicine counseling in some arms		0	ALL	ADULT	324	ACTUAL	INTERVENTIONAL	2019	Romania	Mental Health	Behavioral	2
NCT03729570	1	Evaluate	efficacy of mobile, online PrEP treatment	1	0	0	2	ePrEP homecare system -- telecommunication with provider, surveys, presription ordering		0	MALE	ADULT	217	ACTUAL	INTERVENTIONAL	2019	United States	Infection and Immunity	Other	2
NCT04029597	1	Evaluate	evaluating if remote monitoring can be done for obese pediatric patients	0	0	1	2	remote monitoring system utilising an electronic tablet and pedometer		0	ALL	CHILD	94	ACTUAL	INTERVENTIONAL	2019	United States	Pediatric	Behavioral	2
NCT03646760	1	Evaluate	assesses efficacy of innovative approach to CR delivery by combining center-based and remote/ home-based CR sessions	1	0	0	2	study uses app and wearable devices to track vital signs during cardio rehab intervention		0	ALL	ADULT, OLDER_ADULT	282	ACTUAL	INTERVENTIONAL	2019	United States	Cardiovascular	Behavioral	2
NCT03384134	1	Evaluate	examine the feasibility of the ambulatory monitoring protocol, called Pain Buddy, in documenting children's pain, symptoms and quality of life while receiving outpatient chemotherapy	0	1	0	2	handheld electronic program (Pain Buddy) that provides remote monitoring of pain and symptoms and delivery of cognitive and behavioral skills training to children undergoing treatment for cancer		0	ALL	CHILD, ADULT	100	ACTUAL	INTERVENTIONAL	2019	United States	Oncological and Hematological	Other	2
NCT04297163	1	Evaluate	evaluates implementing a mobile app for improving CPAP treatment	1	0	0	2	remote CPAP monitoring using mobile app (unspecified) and voice mail		0	ALL	ADULT, OLDER_ADULT	160	ESTIMATED	INTERVENTIONAL	2019	Spain	Sleep	Other	2
NCT04142710	1	Evaluate	evaluate the efficacy of telehealth follow-up vs. standard for patients with chronic conditions	1	0	0	2	use of tablet and monitoring devices		0	ALL	ADULT, OLDER_ADULT	732	ACTUAL	INTERVENTIONAL	2019	Norway	Diabetes	Device	2
NCT03981926	1	Evaluate	evaluates the feasibility of online management of atopic dermatitis vs standard	1	0	0	2	team-based connected health online platform for communcation and image uploading		0	ALL	CHILD, ADULT, OLDER_ADULT	300	ACTUAL	INTERVENTIONAL	2019	United States	Dermatological	Other	2
NCT03982875	1	Evaluate	evaluates the feasibility of a digitally-connected ostomy bag in patients after ileostomy surgery	0	0	1	2	mobile application paired with Alfred Smartbag that alerts patients and clinical staff		0	ALL	ADULT, OLDER_ADULT	100	ESTIMATED	INTERVENTIONAL	2019	United States	Gastrointestinal	Device	2
NCT04238247	0	Implement	tests efficacy of intervention for improving child passenger safety				2	intervention includes a tailored website		0	ALL	CHILD	475	ACTUAL	INTERVENTIONAL	2020	United States	Other	Behavioral	2
NCT04541563	0	Implement	evaluates impact of device on depression				2	study is run through ProofPilot platform, a specialized clinical research platform		0	ALL	ADULT, OLDER_ADULT	175	ESTIMATED	INTERVENTIONAL	2020	United States	Mental Health	Device	2
NCT04272593	0	Implement	looking at various prosthetic control methods, not necessarily whether the study can be done decentralized				2	advanced prosthetic controller for simultaneous control		0	ALL	ADULT, OLDER_ADULT	8	ACTUAL	INTERVENTIONAL	2020	United States	Musculoskeletal	Device	2
NCT04272489	0	Implement	testting pattern recognition control system, implemented at home				2	automatic pattern recognition control as digital health tool		0	ALL	ADULT, OLDER_ADULT	9	ACTUAL	INTERVENTIONAL	2020	United States	Musculoskeletal	Device	2
NCT04325464	0	Implement	objective is to collect real world data on insomnia device by implementing a decentralized trial design				2	trial is evaluating the PEAR-003A digital therapeutic device for insomnia CBT		0	ALL	ADULT, OLDER_ADULT	1590	ACTUAL	INTERVENTIONAL	2020	United States	Sleep	Device	2
NCT04639557	0	Implement	evaluates the efficacy of dual-generation psychotherapy approach				2	conventional treatment but conducted remotely due to COVID19		0	FEMALE	ADULT, OLDER_ADULT	40	ACTUAL	INTERVENTIONAL	2020	Canada	Mental Health	Behavioral	2
NCT05106439	0	Implement	efficacy of gamified competititon on medical interns				2	mobile health app		0	ALL	CHILD, ADULT, OLDER_ADULT	2286	ACTUAL	INTERVENTIONAL	2020	United States	Other	Behavioral	2
NCT03878212	0	Implement	comparing different mHealth approaches (with and without nurse access) with with standard community referrals, not evaluating decentralization				2	uses mHealth apps developed by research team		0	ALL	ADULT, OLDER_ADULT	221	ACTUAL	INTERVENTIONAL	2020	Hong Kong	Other	Other	2
NCT04581863	0	Implement	aim is to determine impact of home pulse oximeter use on covid 19 outcomes, use of home monitoring app is already known to be effective				2	intervention is use of CovidWatch text message based remote monitoring system which is embedded into telehealth platforms		0	ALL	ADULT, OLDER_ADULT	2097	ACTUAL	INTERVENTIONAL	2020	United States	Infection and Immunity	Device	2
NCT04685629	0	Implement	primary aim is to evaluate long term effects of COVID hospitalization				2	post discharge follow ups done through health care platform (UZA@Home)		0	ALL	ADULT, OLDER_ADULT	50	ACTUAL	OBSERVATIONAL	2020	Belgium	Infection and Immunity	Diagnostic	2
NCT03831100	0	Implement	evaluates telehealth intervention, main focus is the specific intervention, not it being decentralized				2	tablet used for video platform		0	ALL	ADULT, OLDER_ADULT	54	ACTUAL	INTERVENTIONAL	2020	United States	Oncological and Hematological	Behavioral	2
NCT04508153	0	Implement	study evaluates efficacy of device vs standard exercises				2	custom app and digitally connected pelvic floor exercise device		0	FEMALE	ADULT, OLDER_ADULT	369	ACTUAL	INTERVENTIONAL	2020	United States	Mental Health	Device	2
NCT04453072	0	Implement	evaluates effectiveness of an addiction-based weight loss intervention, embodied as a smartphone application (app) with telephone coaching				2	participants use the W8loss2Go app as the intervention		0	ALL	CHILD, ADULT	20	ESTIMATED	INTERVENTIONAL	2020	United States	Oncological and Hematological	Behavioral	2
NCT04325867	0	Implement	implements a telemedicine system for remote monitoring				2	intervention through a comprehensive telemedicine platform		0	ALL	CHILD, ADULT, OLDER_ADULT	200	ESTIMATED	INTERVENTIONAL	2020	Romania	Mental Health	Other	2
NCT04627480	0	Implement	evaluates impact of device on insomnia				2	study is run through ProofPilot platform, a specialized clinical research platform and biodata collected by wearable		0	ALL	ADULT, OLDER_ADULT	200	ESTIMATED	INTERVENTIONAL	2020	United States	Sleep	Device	2
NCT04621448	0	Implement	evaluates telehealth-delivered movement program				2	intervention is a two-way live-streaming classes using smartphone/tablet		0	ALL	ADULT, OLDER_ADULT	197	ACTUAL	INTERVENTIONAL	2020	United States	Neurological	Behavioral	2
NCT04329533	0	Implement	Primary focus on perceived stress after app use, not focused on decentralization per se				2	use of mindfulness application Calm		0	FEMALE	ADULT, OLDER_ADULT	101	ACTUAL	INTERVENTIONAL	2020	United States	Mental Health	Other	2
NCT04228978	0	Implement	focus is on evaluating efficacy of weight loss intervention				2	intervention is primarily conventional (diet, therapy) with some digital health elements (remote monitoring)		0	ALL	ADULT, OLDER_ADULT	212	ESTIMATED	INTERVENTIONAL	2020	United States	Cardiovascular	Behavioral	2
NCT03609762	0	Implement	evaluates effectiveness of routine data collection with digital platform				2	platform for data collection		0	ALL	ADULT, OLDER_ADULT	1374	ACTUAL	INTERVENTIONAL	2020	Hong Kong	Musculoskeletal	Behavioral	2
NCT03125070	0	Implement	aim is to compare two online deliveries of care, evaluating efficacy of different levels of personalized care, not decentralized delivery				2	mobile app is part of the INSPIRE intervention		0	ALL	ADULT, OLDER_ADULT	548	ACTUAL	INTERVENTIONAL	2020	United States	Oncological and Hematological	Other	2
NCT04653935	0	Implement	feasibility test of self-management app				2	mobile app		0	ALL	ADULT, OLDER_ADULT	996	ACTUAL	INTERVENTIONAL	2020	United Kingdom	Infection and Immunity	Behavioral	2
NCT04442425	0	Implement	focuses on evaluating the feasibility of using facial recognition to classify cancer pain				2	use of mobile app for self reporting of cancer pain, and videos analyzed with facial recognition model		1	ALL	CHILD, ADULT, OLDER_ADULT	39	ACTUAL	OBSERVATIONAL	2020	United States	Oncological and Hematological	No Data	2
NCT04693260	1	Evaluate	evalutates whether remote monitoring can replace in person care	1	0	0	2	handheld device and mobile app for measuring visual acuity		0	ALL	CHILD, ADULT, OLDER_ADULT	32	ACTUAL	INTERVENTIONAL	2020	United States	Other	Device	2
NCT04591249	1	Evaluate	evaluating decentralisation feasibility of physical activity telehealth intervention	1	0	0	2	use of fitbit and remote platform for data collection		0	ALL	ADULT, OLDER_ADULT	16	ACTUAL	INTERVENTIONAL	2020	United States	Musculoskeletal	Behavioral	2
NCT04496310	1	Evaluate	evaluates non-inferiority of telemonitoring to in-office monitoring	1	0	0	2	telemedicine device for remote outcome assessment, counselling and follow-up		0	ALL	CHILD, ADULT, OLDER_ADULT	600	ESTIMATED	INTERVENTIONAL	2020	Italy	Neurological	Procedure	2
NCT04660422	1	Evaluate	evaluates the feasibility and efficacy of telehealth advanced planning sessions compared to standard	1	1	0	2	VirtualTalk online training program done via telehealth		0	ALL	OLDER_ADULT	42019	ACTUAL	OBSERVATIONAL	2020	United States	Infection and Immunity	Other	2
NCT04471623	1	Evaluate	"purpose of this study is to validate an approach to decentralize, or virtualize, the clinical trial experience for enrolled subjects"	0	0	1	2	intervention involves coordinated use of multiple digital health devices including DeTAP App, Bluetooth-connected EKG device, and Bluetooth-connected blood pressure cuff		0	ALL	ADULT, OLDER_ADULT	102	ACTUAL	INTERVENTIONAL	2020	United States	Cardiovascular	Behavioral	2
NCT03636230	1	Evaluate	evaluate use of remote monitoring only for cardiac implantable electronic devices management	1	0	0	2	intervention involves secure telehealth portal and connected cardiac device		0	ALL	ADULT, OLDER_ADULT	848	ESTIMATED	INTERVENTIONAL	2020	Canada	Cardiovascular	Device	2
NCT04344665	1	Evaluate	evaluates the efficacy of virtual monitoring following semi-urgent and urgent surgeries	1	0	0	2	Remote Automated Monitoring system: Patients will measure daily vitals (blood pressure, heart rate, respiratory rate, oxygen saturation, temperature, weight) with remote monitoring technology and complete recovery surveys daily in home after discharge from hospital.		0	ALL	ADULT, OLDER_ADULT	905	ACTUAL	INTERVENTIONAL	2020	Canada	Infection and Immunity	Other	2
NCT05063812	1	Evaluate	assess feasibility of remote monitoring for COVID19 patients	0	0	1	2	Patients are provided with a home pulse oximeter and thermometer. Participants complete daily surveys about their symptoms and vital signs and are escalated to receive phone calls and video visits if responses are abnormal.		0	ALL	ADULT, OLDER_ADULT	18	ACTUAL	OBSERVATIONAL	2020	United States	Infection and Immunity	Other	2
NCT04108143	1	Evaluate	assesses feasibility and acceptability of remote home monitoring of vitals via phone line for rural participants	0	0	1	2	telephone line-based vital sign monitoring is the intervention; data transfer facilitated by phone lines as substitute for internet		0	ALL	ADULT, OLDER_ADULT	13	ACTUAL	INTERVENTIONAL	2020	United Kingdom	Respiratory	Device	2
NCT05521893	1	Evaluate	evaluates the efficacy of remote glucose monitoring and telemedicine versus standard care	1	0	0	2	app for transfer of glucose data (unspecified)		0	FEMALE	ADULT, OLDER_ADULT	105	ACTUAL	INTERVENTIONAL	2020	Slovenia	Diabetes	Other	2
NCT04544046	1	Evaluate	evaluates the feasibility and efficacy of remote monitoring and home-based care (intervention and implementation)	1	0	0	2	remote monitoring of vital signs (but unspecified)		0	ALL	ADULT, OLDER_ADULT	300	ESTIMATED	INTERVENTIONAL	2020	United States	Oncological and Hematological	Other	2
NCT04399109	1	Evaluate	assesses implementation of a smartphone app-based model of care for patients with COVID-19 managed in community isolation	0	0	1	2	app-based model of care includes a specialized app and a connected pulse oximeter		0	ALL	ADULT, OLDER_ADULT	2000	ESTIMATED	INTERVENTIONAL	2020	Australia	Infection and Immunity	Device	2
NCT04316572	1	Evaluate	measures effectiveness of mental health specialist video consultations model versus treatment as usual	1	0	0	2	video consultations via the web portal of medical video service provider (arztkonsultation ak GmbH)		0	ALL	ADULT, OLDER_ADULT	376	ACTUAL	INTERVENTIONAL	2020	Germany	Mental Health	Behavioral	2
NCT05333601	1	Evaluate	feasibility of eHealth treatment, identifies eHealth intervention as alternative to in-hospital treatments	0	0	1	2	intervention based on self-guided content and teleconsultations		0	ALL	CHILD, ADULT, OLDER_ADULT	44	ACTUAL	INTERVENTIONAL	2020	United States	Pediatric	Behavioral	2
NCT04506697	1	Evaluate	evaluates the feasibility of uroflowmetry at home (device given)	0	0	1	2	The patient is given a portable uroflowmeter for performing uroflowmetry at home, and the NetHealth app is installed on his smartphone. The patient registers his account in the app. A personal uroflowmeter is paired with the patient's smartphone using the installed app via a Bluetooth connection		0	MALE	ADULT, OLDER_ADULT	30	ESTIMATED	INTERVENTIONAL	2020	Russian Federation	Sexual Health	Procedure	2
NCT03072693	1	Evaluate	evaluate the efficacy of remote monitoring for HF patients	0	1	0	2	remote monitoring system: The system comprises a wearable heart failure monitor, a Blue-tooth blood pressure measuring device, and a Blue-tooth bath scale		0	ALL	ADULT, OLDER_ADULT	876	ESTIMATED	INTERVENTIONAL	2020	Hong Kong	Cardiovascular	Procedure	2
NCT04371744	1	Evaluate	evaluates effectiveness of AI driven measurements based on wearable data compared to cardiologist taken measurements	1	0	0	2	study involves AI-based solution and ECG data collected via smartwatches		1	ALL	ADULT, OLDER_ADULT	100	ACTUAL	OBSERVATIONAL	2020	France	Infection and Immunity	No Data	2
NCT05786092	1	Evaluate	evaluates telemedicine follow-up versus usual follow-up	1	0	0	2	utilisation of digital tracking devices to monitor patient data		0	ALL	ADULT, OLDER_ADULT	200	ESTIMATED	INTERVENTIONAL	2020	Italy	Weight and Nutrition	Device	2
NCT04542564	1	Evaluate	tests feasibility and acceptability of remote BP monitoring instead of in person	1	0	0	2	involves use of a mobile app and telemedicine platform		0	ALL	ADULT, OLDER_ADULT	50	ACTUAL	INTERVENTIONAL	2020	Hong Kong	Cardiovascular	Device	2
NCT04358302	1	Evaluate	evaluating use of decentralized pill bottle reminders	0	0	1	2	use of electronic pill bottle for assisting in medication use		0	ALL	CHILD	26	ACTUAL	INTERVENTIONAL	2020	United States	Oncological and Hematological	Behavioral	2
NCT04621643	1	Evaluate	comparing digtially delivered CBTi to standard education intervention; focus is on determining if digital delivery is effective as a way to increase access	0	1	0	2	CBTi is delivered through specialized web based application: Sleep Healthy Using The internet (SHUTi)		0	ALL	ADULT, OLDER_ADULT	911	ACTUAL	INTERVENTIONAL	2020	Norway	Mental Health	Behavioral	2
NCT04585880	1	Evaluate	evaluates the efficacy of remote monitoring of blood pressure using virtual program	1	0	0	2	The Virtual Collaborative Care Clinic arm participants use a home blood pressure monitor and routine blood pressure measurements will be uploaded to a dashboard monitored by clinical pharmacists. Blood pressure will be managed aggressively by the clinical pharmacists in coordination with Primary Care Physicians.		0	ALL	OLDER_ADULT	33	ACTUAL	INTERVENTIONAL	2020	United States	Cardiovascular	Other	2
NCT04457843	1	Evaluate	evaluating the efficacy of remotely monitored COPD symptoms versus standard	1	0	0	2	use of myCST application for data monitoring		0	ALL	ADULT, OLDER_ADULT	130	ESTIMATED	OBSERVATIONAL	2020	Germany	Respiratory	Other	2
NCT04517721	1	Evaluate	examines the efficacy and acceptability of a nurse-led progam to provide extended home-based care to burn survivors compared to usual care	1	0	0	2	follow up visits via WeChat Telehealth platform, (in its specialized form, considered a digital health tool)		0	ALL	ADULT, OLDER_ADULT	74	ACTUAL	INTERVENTIONAL	2020	China	Dermatological	Other	2
NCT04269473	1	Evaluate	evaluates telehealth retraining program	0	1	0	2	mobile device app that sends running videos and receives feedback		0	ALL	ADULT	130	ACTUAL	INTERVENTIONAL	2020	United States	Musculoskeletal	Procedure	2
NCT05106062	1	Evaluate	compare remote monitoring to conventional in clinic followup for implanted cardiac devices	1	0	0	2	involves use of defibrillators with remote monitoring functionality		0	ALL	ADULT, OLDER_ADULT	556	ESTIMATED	INTERVENTIONAL	2020	Korea	Cardiovascular	Device	2
NCT04490525	1	Evaluate	evaluates use of video consultations and an algorithm for weight gain and loss	1	0	0	2	intervention includes connected BP monitor, smart scale, activity tracker and, sleep sensor		0	ALL	ADULT, OLDER_ADULT	70	ESTIMATED	INTERVENTIONAL	2020	Denmark	Cardiovascular	Device	2
NCT06237998	1	Evaluate	evaluates telemedicine self monitoring of heart failure patients as means to create smoother care pathway and reduce hospitalizations	1	0	0	2	intervention includes digital sensors with bluetooth and smartphone app		1	ALL	ADULT, OLDER_ADULT	300	ACTUAL	OBSERVATIONAL	2020	Sweden	Cardiovascular	Device	2
NCT04673825	1	Evaluate	evaluates remote monitoring alongside possible remote visit	1	0	0	2	remote monitoring using eHealth platform		0	ALL	ADULT, OLDER_ADULT	200	ACTUAL	INTERVENTIONAL	2020	Netherlands	Musculoskeletal	Other	2
NCT04471636	1	Evaluate	evaluating the efficacy of decentralised monitoring via telemedicine and smartwatch use	1	0	0	2	use of smartwatch capable of recording sp02, ECG, and HR		0	ALL	ADULT, OLDER_ADULT	607	ACTUAL	INTERVENTIONAL	2020	Germany	Cardiovascular	Device	2
NCT04126642	1	Evaluate	assesses feasibility of a phone-delivered intervention for anxiety and depressive symptoms among cancer patients receiving radiation	0	0	1	2	intervention includes mHealth app for cancer patients		0	ALL	ADULT, OLDER_ADULT	57	ACTUAL	INTERVENTIONAL	2020	United States	Other	Behavioral	2
NCT04616768	1	Evaluate	evaluate the feasibility of remote monitoring for cancer patients	0	1	0	2	Way 2 Health mobile application and wearable (Fitbit)		0	ALL	ADULT, OLDER_ADULT	109	ACTUAL	INTERVENTIONAL	2020	United States	Respiratory	Other	2
NCT04498819	1	Evaluate	feasibility study of wearable activity trackers for diabetic support	0	0	1	2	use of wearables (Fitbit)		0	ALL	ADULT, OLDER_ADULT	10	ACTUAL	INTERVENTIONAL	2020	Canada	Diabetes	Behavioral	2
NCT04518514	1	Evaluate	evaluate the feasibility of telehealth pre-anesthesia visits	0	0	1	2	The TAPE-software turns every patients home into a remote facility allowing the physician to conduct the preanesthesia evaluation over distance.		0	ALL	CHILD, ADULT, OLDER_ADULT	100	ESTIMATED	INTERVENTIONAL	2020	Germany	Clinical Practice	Device	2
NCT04798534	1	Evaluate	evaluating impact of in person and digital education on improving decentralized care in local clinics	1	0	0	2	intervention includes use of specialized online platform and app		0	ALL	ADULT, OLDER_ADULT	120	ACTUAL	INTERVENTIONAL	2020	Vietnam	Mental Health	Behavioral	2
NCT05037136	1	Evaluate	primary is is to explore if mHealth obtained heart rate data can be correlated to atrial fibrilation outcomes	0	0	1	2	data is transmitted from implanted devices and participants use wearable activity trackers		0	ALL	ADULT, OLDER_ADULT	35	ACTUAL	OBSERVATIONAL	2020	United Kingdom	Cardiovascular	No Data	2
NCT04640519	1	Evaluate	evaluates efficacy of telehealth approach to monitoring	1	0	0	2	blood pressure monitoring kit and tablet		0	ALL	ADULT, OLDER_ADULT	50	ACTUAL	INTERVENTIONAL	2020	United States	Cardiovascular	Other	2
NCT05372471	1	Evaluate	evaluate the efficacy of a digital platform for diabetes care	1	0	0	2	ClouDi is a telemedicine platform that was developed for the remote monitoring of patients with diabetes		0	ALL	ADULT, OLDER_ADULT	84	ACTUAL	INTERVENTIONAL	2020	Colombia	Diabetes	Other	2
NCT04376983	1	Evaluate	evaluating feasibility of using remote monitoring data from implanted device to tailor motivational messages and tips for participants	0	0	1	2	implanted medical device collects movement data which participants transmit to study staff		0	ALL	ADULT, OLDER_ADULT	80	ESTIMATED	INTERVENTIONAL	2020	Belgium	Cardiovascular	Behavioral	2
NCT04462250	1	Evaluate	evaluates feasibility of prescription opioid managment through an app and compares efficacy of different reward-based engagement approaches	0	0	1	2	intervention is use of prescription opioid managment app		0	ALL	ADULT, OLDER_ADULT	15	ESTIMATED	INTERVENTIONAL	2020	United States	Mental Health	Device	2
NCT04151420	1	Evaluate	evaluates the efficacy of a remote monitoring tool (questionnaire) for infections	0	0	1	2	MyIBDcoach		0	ALL	ADULT, OLDER_ADULT	584	ACTUAL	OBSERVATIONAL	2020	Netherlands	Gastrointestinal	Other	2
NCT04304833	1	Evaluate	evaluate the effectiveness of mHealth remote monitoring care of HF patients vs standard care	0	1	0	2	home equipment kits with weight scale, blood pressure, pulse oximetry devices and a Log to record data. The mHealth care management model consists of real time bio-monitoring kits and telemedicine visits using a secure wireless gateway with a cloud-based clinician portal connected to a Bluetooth-paired Android Tablet		0	ALL	ADULT, OLDER_ADULT	26	ACTUAL	INTERVENTIONAL	2020	United States	Cardiovascular	Behavioral	2
NCT04292275	1	Evaluate	evalautes the efficacy of remote monitoring for patients w HF	1	0	0	2	use of remote monitoring via Biobeat wrist watch + standard care		0	ALL	ADULT, OLDER_ADULT	18	ACTUAL	INTERVENTIONAL	2020	United States	Cardiovascular	Device	2
NCT04078243	1	Evaluate	evaluation of wearable monitors for PAP and PH	0	0	1	2	app and wearable for monitoring		0	ALL	ADULT, OLDER_ADULT	15	ESTIMATED	OBSERVATIONAL	2020	United Kingdom	Respiratory	Device	2
NCT05915065	1	Evaluate	feasibility testing of at-home VR system for phantom limb, evaluating ability for decentralization rather than in-clinic use	1	0	1	2	VR system for phantom limb pain, non-conventional		0	ALL	ADULT, OLDER_ADULT	24	ESTIMATED	INTERVENTIONAL	2020	United States	Musculoskeletal	Device	2
NCT04337489	1	Evaluate	evaluate whether home worn wearable sensors can predict disease progression	0	0	1	2	intervention is use of SensiumVitals wearable sensor for monitoring vitals		0	ALL	ADULT, OLDER_ADULT	14	ACTUAL	OBSERVATIONAL	2020	United Kingdom	Infection and Immunity	Device	2
NCT04274439	1	Evaluate	aims to understand feasibility and efficacy of using decentralized delivery (internet) to deliver more accessible pain management to particularly in low and middle income counties	0	1	0	2	involves a website specially built for the study to provide pain management resources		0	ALL	ADULT	160	ESTIMATED	INTERVENTIONAL	2020	Brazil	Pain	Other	2
NCT04434313	1	Evaluate	evaluates the feasibility of a remote gait treatment (Moterum iStride solution	0	0	1	2	iStride remote delivery via Moterum digital platform		0	ALL	ADULT, OLDER_ADULT	6	ACTUAL	INTERVENTIONAL	2020	United States	Musculoskeletal	Device	2
NCT04573816	1	Evaluate	evaluates remote monitoring program in comparison to usual in-clinic monitoring	1	0	0	2	remote monitoring platform for patienti-reported outcomes		0	ALL	ADULT, OLDER_ADULT	139	ESTIMATED	OBSERVATIONAL	2020	France	Oncological and Hematological	Other	2
NCT04536844	1	Evaluate	evaluate the efficacy of a telehealth follow-up versus standard outpatient followup	1	0	0	2	mobile application myDignio used for telehealth visits and electronic questionnaires		0	ALL	ADULT, OLDER_ADULT	220	ACTUAL	INTERVENTIONAL	2020	Norway	Musculoskeletal	Device	2
NCT04343794	1	Evaluate	evalautes the feasibility and efficacy of remote monitoring of patients suspected of having covid19	0	0	1	2	Biovitals platform with wearables for remote monitoring		1	ALL	ADULT, OLDER_ADULT	200	ESTIMATED	INTERVENTIONAL	2020	Hong Kong	Infection and Immunity	Device	2
NCT04397705	1	Evaluate	aims to establish tolerability and validity of wearable biosensors for patients recieving chemo to inform future studies	0	0	1	2	intervention involves wearable sensors to collect participant biodata		0	ALL	ADULT, OLDER_ADULT	30	ESTIMATED	INTERVENTIONAL	2020	United Kingdom	Infection and Immunity	Device	2
NCT04537104	1	Evaluate	evaluates the efficacy of remote monitoring for HF patients	0	0	1	2	Coala heart monitor		0	ALL	ADULT, OLDER_ADULT	130	ESTIMATED	OBSERVATIONAL	2020	Denmark	Cardiovascular	Device	2
NCT04137315	1	Evaluate	evalautes a prototype home-measurement of blood haemoglobin and haematorcrit levels	0	0	1	2	Unspecified app utilised for study		0	ALL	ADULT, OLDER_ADULT	10	ACTUAL	OBSERVATIONAL	2020	United Kingdom	Organs	Device	2
NCT04604925	1	Evaluate	aims to understand efficacy and impact of home BP monitoring and instant data transfer	0	0	1	2	bluetooth connected scale and BP monitor (Omron) record and transfer data, constituting digital health tools		0	ALL	OLDER_ADULT	7068	ACTUAL	OBSERVATIONAL	2020	United States	Cardiovascular	Behavioral	2
NCT04425720	1	Evaluate	evaluate the feasibility of remote patient monitoring to aid self-isolation	1	0	0	2	LifeSignals 1AX Biosensor for vital sign observations		0	ALL	ADULT, OLDER_ADULT	300	ACTUAL	INTERVENTIONAL	2020	United States	Infection and Immunity	Device	2
NCT04675853	1	Evaluate	evaluates feasibility of using remote monitoring technologies in future studies of PD	0	0	1	2	intervention includes a variety of wearable devices and sensors for home use		0	ALL	ADULT, OLDER_ADULT	12	ACTUAL	OBSERVATIONAL	2020	United States	Neurological	No Data	2
NCT04267744	1	Evaluate	evaluate the impact of passive continuous remote patient monitoring to assist in the outpatient management of heart failure (HF) patients.	0	0	1	2	Myia Health platform with additional connected devices for monitoring		0	ALL	ADULT, OLDER_ADULT	165	ESTIMATED	INTERVENTIONAL	2020	United States	Cardiovascular	Other	2
NCT04659746	1	Evaluate	evaluates the efficacy of a novel mHealth application for education and empowerment of patients with chronic diseases	1	0	0	2	MejoraCare application for education and empowerment of chronic patients		0	ALL	ADULT, OLDER_ADULT	138	ACTUAL	INTERVENTIONAL	2020	Paraguay	Mental Health	Device	2
NCT04492007	1	Evaluate	evaluate decentralisation through PRISMS program	1	0	0	2	study-specific website, PRISMS program for personalized self-care info and guidance		0	ALL	ADULT, OLDER_ADULT	46	ACTUAL	INTERVENTIONAL	2020	United States	Oncological and Hematological	Behavioral	2
NCT03405740	1	Evaluate	assesses remote patient managment versus usual care	1	0	0	2	intervention involves secure telehealth portal and connected cardiac device		0	ALL	ADULT, OLDER_ADULT	2554	ESTIMATED	INTERVENTIONAL	2020	Canada	Cardiovascular	Device	2
NCT04497129	1	Evaluate	compares effectiveness of the ROMTech PortableConncect rehabilitation program to standard care	0	1	0	2	intervention includes connected portable rehab device		0	ALL	ADULT, OLDER_ADULT	300	ESTIMATED	INTERVENTIONAL	2020	United States	Musculoskeletal	Device	2
NCT04623138	1	Evaluate	explores the relationship between data collected from wearables and Covid19 infection	0	1	0	2	uses two different wrist worn activity tracking wearable devices to collect data		0	ALL	ADULT, OLDER_ADULT	847	ACTUAL	OBSERVATIONAL	2020	United States	Infection and Immunity	No Data	2
NCT04447703	1	Evaluate	evaluates provider methods and tool usage; Perform user-testing of an education and patient history collection mobile tool among medical oncologists, radiation oncologists, and urologists across study practice settings	1	1	0	2	web-based genetic education tool online		0	ALL	ADULT, OLDER_ADULT	346	ACTUAL	INTERVENTIONAL	2020	United States	Oncological and Hematological	Other	2
NCT04670692	1	Evaluate	evaluating the feasibility of decentralised, remote endoscopy treatment using a magnetic endoscopy device	1	0	0	2	MSE remote device		0	ALL	ADULT, OLDER_ADULT	40	ACTUAL	INTERVENTIONAL	2020	China	Gastrointestinal	Other	2
NCT04593004	1	Evaluate	investigates efficacy of telederm in reducing healthcare costs compared to face-to-face consultations	1	0	0	2	involves teledermatology online service called the Evita app		0	ALL	ADULT	24	ACTUAL	INTERVENTIONAL	2020	Switzerland	Dermatological	Device	2
NCT05272436	1	Evaluate	evaluates VR-based system for ROM rehab in children	1	0	0	2	VR system for range of motion exercises		0	ALL	CHILD	8	ACTUAL	INTERVENTIONAL	2020	United Kingdom	Musculoskeletal	Device	2
NCT04333810	1	Evaluate	feasibility study of the use of a remote monitoring Whoop device to track physiologic and lifestyle changes in IBD patients	0	0	1	2	use of commercially available Whoop strap for physiologic and lifestyle measurements		0	ALL	ADULT, OLDER_ADULT	8	ACTUAL	OBSERVATIONAL	2020	United States	Infection and Immunity	Device	2
NCT04622514	1	Evaluate	evaluate the efficacy of a telemedicine program for physicians in rural areas in China	1	0	0	2	unspecified telemedicine platform but noted that "A digital health support platform was developed by our research team, and a network of teams consisting of village doctors and AF specialists in our research team was established in the intervention group"		0	ALL	OLDER_ADULT	1000	ACTUAL	INTERVENTIONAL	2020	China	Cardiovascular	Other	2
NCT04136418	1	Evaluate	evaluates the feasibility of a patient-facing COPD symptom warning app	0	1	0	2	COPDPredict app and decision support system		0	ALL	ADULT, OLDER_ADULT	384	ESTIMATED	INTERVENTIONAL	2020	United Kingdom	Respiratory	Device	2
NCT04613141	0	Implement	evaluates effectiveness of technology enhanced intervention vs pseudoplacebo in the home, decentralized design implemented not evaluated				2	uses smartphone app and wearable smart garments		0	ALL	ADULT, OLDER_ADULT	62	ACTUAL	INTERVENTIONAL	2021	Australia	Neurological	Device	2
NCT04779372	0	Implement	assesses the clinical effectiveness of smartphone delivered CBT for insomnia				2	WeChat applet delivers insomnia-directed CBT		0	ALL	ADULT, OLDER_ADULT	82	ACTUAL	INTERVENTIONAL	2021	China	Sleep	Behavioral	2
NCT04856267	0	Implement	evalaute abnormal heart rhythms via an implantable loop recorder (remote)				2	implantable loop recorder with remote monitoring		0	ALL	ADULT, OLDER_ADULT	100	ESTIMATED	OBSERVATIONAL	2021	United Kingdom	Cardiovascular	Device	2
NCT04879979	0	Implement	assess clinical effect of therapy is the main focus, delivery of study through telehealth				2	telehealth technology		0	ALL	ADULT, OLDER_ADULT	30	ACTUAL	INTERVENTIONAL	2021	United States	Other	Behavioral	2
NCT04301089	0	Implement	evaluates feasibility of VR intervention for relaxation for patients with brain tumors, implements decentralized design to test the technology				2	VR headset is used for relaxation intervention		0	ALL	ADULT, OLDER_ADULT	120	ESTIMATED	INTERVENTIONAL	2021	United States	Mental Health	Device	2
NCT05526170	0	Implement	not evaluating decentralization, the decentralized design is necessary to facilitate the long term monitoring				2	multiple digital health devices make up the intervention, including an ECG (Bittium Faros), a wearable wrist-worn device, a sleep tracking mat (Withings sleep analyser), a smartphone with triggers application		0	ALL	ADULT, OLDER_ADULT	200	ACTUAL	OBSERVATIONAL	2021	Lithuania	Mental Health	Device	2
NCT04686838	0	Implement	test two approaches to remote monitoring				2	in-home sensor platform and wearables		0	ALL	ADULT, OLDER_ADULT	30	ACTUAL	INTERVENTIONAL	2021	United States	Mental Health	Behavioral	2
NCT04882787	0	Implement	assessing performance of hearing aids using home environment				2	participants are "asked to report on their use with different apps/accessories" presumably that connect to the hearing aid device		0	ALL	ADULT, OLDER_ADULT	14	ACTUAL	INTERVENTIONAL	2021	Canada	Neurological	Device	2
NCT05556161	0	Implement	evaluates co-management model of GPs and specialists				2	digital blood glucose meter		0	ALL	ADULT, OLDER_ADULT	652	ESTIMATED	INTERVENTIONAL	2021	China	Diabetes	Behavioral	2
NCT04815239	0	Implement	evaluates behavioral therapy delivered by telemedicine				2	telehealth platform		0	ALL	CHILD, ADULT	120	ESTIMATED	INTERVENTIONAL	2021	United States	Mental Health	Behavioral	2
NCT04648228	0	Implement	evaluates behavioral interventions through decentralized study delivery				2	telehealth platform for veterans		0	ALL	ADULT, OLDER_ADULT	160	ESTIMATED	INTERVENTIONAL	2021	United States	Mental Health	Behavioral	2
NCT05537532	0	Implement	efficacy of gamified competititon on medical interns				2	mobile health app and fitbit		0	ALL	CHILD, ADULT, OLDER_ADULT	1486	ACTUAL	INTERVENTIONAL	2021	United States	Other	Behavioral	2
NCT04576065	0	Implement	evaluates post-ICU program of which one element happens to be decentralized				2	activity tracker for monitoring		0	ALL	ADULT, OLDER_ADULT	413	ACTUAL	INTERVENTIONAL	2021	United States	Other	Other	2
NCT04953390	0	Implement	testing various settings for hearing aid, not necessarily the ability for such device/testing to be used decentrally				2	commercially available hearing-aid, considered conventional device. Some use of smartphone app to adjust microphone settings		0	ALL	ADULT, OLDER_ADULT	19	ACTUAL	INTERVENTIONAL	2021	United States	Neurological	Device	2
NCT04655001	0	Implement	primary aim is to determine efficacy of activity and diet intervention on pain, sitting time, and daily steps				2	intervention uses a custom app, smart scale and wearable device		0	ALL	ADULT, OLDER_ADULT	44	ACTUAL	INTERVENTIONAL	2021	United States	Mental Health	Behavioral	2
NCT04542642	0	Implement	primary aim is to compare the new game delivery format with the original app, not evaluating the mechanism of decentralization but the content				2	testing therapeutic prescription-only mobile app games for opioid addiction		0	ALL	ADULT	52	ACTUAL	INTERVENTIONAL	2021	United States	Mental Health	Device	2
NCT04865172	0	Implement	study to capture behavioral signatures remotely using a wearable and app				2	remote data collectiont through wearable and app		0	ALL	ADULT, OLDER_ADULT	120	ESTIMATED	OBSERVATIONAL	2021	France	Mental Health	Other	2
NCT04923464	0	Implement	evaluates the performance of wearable technologies by utilizing decentralized design				2	study uses wearable cough monitoring device and wrist-worn actigraphy sensor		0	ALL	ADULT, OLDER_ADULT	51	ACTUAL	OBSERVATIONAL	2021	United Kingdom, United States	Infection and Immunity	No Data	2
NCT05510479	0	Implement	evaluates near acuity at home using app				2	at-home measurements using app		0	ALL	ADULT, OLDER_ADULT	58	ACTUAL	OBSERVATIONAL	2021	France	Neurological	Device	2
NCT05531019	0	Implement	assess the efficacy and efficiency of a nutraceutical from sea urchin eggs for treating long Covid inflammation				2	intervention is dietary but trial uses digital health tools (telemedicine platform SkyMed to monitor daily health of participants)		0	ALL	ADULT	54	ACTUAL	INTERVENTIONAL	2021	Argentina	Infection and Immunity	Dietary Supplement	2
NCT04983017	0	Implement	asseses effectiveness of various dietary supplements on decreasing inflammation				2	intervention is nutritional, but study uses wearables to collect data		1	ALL	ADULT, OLDER_ADULT	750	ACTUAL	INTERVENTIONAL	2021	United States	Geriatric	Dietary Supplement	2
NCT04653532	0	Implement	comparing an app to an already decentralized method; efficacy of the app rather than evaluating if treatment can be done decentralized				2	fitness app and watch intervention		0	ALL	ADULT, OLDER_ADULT	120	ESTIMATED	INTERVENTIONAL	2021	Canada	Diabetes	Behavioral	2
NCT04969757	1	Evaluate	evaluates use of remote assessment platform for monitoring post kidney transplant patients	0	0	1	2	intervention is use of Predigraft software for therapeutic content and communication		1	ALL	ADULT, OLDER_ADULT	100	ACTUAL	INTERVENTIONAL	2021	France	Organs	Device	2
NCT04963972	1	Evaluate	evaluates the efficacy of telehealth support for opioid tapering	1	0	0	2	Lucid Lane online therapy platform		0	ALL	ADULT, OLDER_ADULT	272	ESTIMATED	INTERVENTIONAL	2021	United States	Oncological and Hematological	Behavioral	2
NCT04968119	1	Evaluate	evaluates the feasibility of a telehealth exercise program	0	1	0	2	unspecified telehealth platform (may be used with smartphones, tablets, or computers)		0	ALL	ADULT, OLDER_ADULT	21	ACTUAL	INTERVENTIONAL	2021	United States	Oncological and Hematological	Other	2
NCT04843462	1	Evaluate	evaluates the efficacy of a web-based self-help program for therapy patients	1	0	0	2	edupression.com self help program developed for treatment of depression		0	ALL	ADULT, OLDER_ADULT	70	ESTIMATED	INTERVENTIONAL	2021	Austria	Mental Health	Device	2
NCT05002075	1	Evaluate	evaluate the feasibility of home-based CR vie rmeote monitoring and telehealth	1	0	0	2	m-health platform: Movn app for care coordination and exercise programs		0	ALL	ADULT, OLDER_ADULT	80	ACTUAL	INTERVENTIONAL	2021	United States	Cardiovascular	Other	2
NCT05043220	1	Evaluate	examines feasibility of using remote monitoring technologies for early diagnosis	0	0	1	2	intervention facilitated through specialized patient reported outcome measures app		0	ALL	ADULT, OLDER_ADULT	100	ESTIMATED	INTERVENTIONAL	2021	Germany	Other	Device	2
NCT04975633	1	Evaluate	evalautes the efficacy of virtual Bodyport cardiac monitoring and care versus standard care	1	0	0	2	Bodyport virtual cardiac clinic (platform) with remote monitoring and communication		0	ALL	ADULT, OLDER_ADULT	22	ACTUAL	INTERVENTIONAL	2021	United States	Cardiovascular	Device	2
NCT05045924	1	Evaluate	assesses feasibility of home monitoring for advanced cirrhosis patients	0	0	1	2	intervention involves use of wearables and the Cirrhocare App		0	ALL	ADULT, OLDER_ADULT	40	ACTUAL	OBSERVATIONAL	2021	United Kingdom	Organs	No Data	2
NCT04594096	1	Evaluate	tests acceptability and feasibility of a telehealth intervention to improve communication between young cancer patients and medical providers	0	0	1	2	intervention is accessed on Epic MyChart platform		0	ALL	CHILD, ADULT	20	ACTUAL	INTERVENTIONAL	2021	United States	Oncological and Hematological	Behavioral	2
NCT05703490	1	Evaluate	feasibility study of remote monitoring system for IADL monitoring	0	1	0	2	monitoring system developed for study: IADLSys that utilises sensors and wearables devices		0	ALL	ADULT, OLDER_ADULT	100	ESTIMATED	OBSERVATIONAL	2021	United States	Neurological	Diagnostic	2
NCT05630599	1	Evaluate	examines feasibility and acceptability of remote monitoring using commercially available wearable sensors and questionnaires	0	0	1	2	study uses the open-source RADAR-base mHealth platform		0	ALL	ADULT, OLDER_ADULT	60	ACTUAL	OBSERVATIONAL	2021	United Kingdom	Respiratory	No Data	2
NCT04900636	1	Evaluate	assess the impact on quality of life of a follow-up program using a telemedicine platform	1	0	0	2	intervention is using a specially designed telemedicine platform		0	ALL	ADULT, OLDER_ADULT	23	ACTUAL	INTERVENTIONAL	2021	Spain	Diabetes	Device	2
NCT04636528	1	Evaluate	evaluates a digital exercise program in comparison to conventional rehab for shoulder tendonitis	1	0	0	2	use of digital kinematic biofeedback system (SWORD phoenix)		0	ALL	ADULT, OLDER_ADULT	90	ACTUAL	INTERVENTIONAL	2021	United States	Musculoskeletal	Device	2
NCT05205460	1	Evaluate	evaluate the effectiveness of telerehab for postcovid patients	1	0	0	2	A home-based exercise mobile app will be offered combined with the heart rate sensing clothes to each participant in the group of home-based telehealth exercise training program. The mobile app provides auto-feedback of heart rate at each exercise training session through the heart rate sensing clothes and alarm function identifying individuals' appropriate exercise intensity (target heart rate) …		0	ALL	ADULT, OLDER_ADULT	60	ESTIMATED	INTERVENTIONAL	2021	Taiwan	Infection and Immunity	Behavioral	2
NCT04753320	1	Evaluate	studies use of wearable sensors and digital health technology to measure fall frequency and motor, speech, and cognitive function in patients with PSP	0	0	1	2	intervention is use of specialized wearable sensors		0	ALL	ADULT, OLDER_ADULT	50	ESTIMATED	OBSERVATIONAL	2021	United States	Musculoskeletal	No Data	2
NCT05951556	1	Evaluate	evaluate if telehealth intervention can enable untrained caregivers to set up brain computer interface for patients	0	0	1	2	involves brain computer interface device with telemedicine for training on device setup and use		0	ALL	CHILD, ADULT, OLDER_ADULT	7	ESTIMATED	INTERVENTIONAL	2021	United States	Neurological	Device	2
NCT05949736	1	Evaluate	evaluate the efficacy of Internet-based Music Therapy (MT) compared to a waiting control group for individuals experiencing mental sub-health.	0	1	0	2	wearable devices to track heart rate (bpm), blood oxygen (SaO2), sleep time (s), and the number of steps		0	ALL	CHILD, ADULT	200	ESTIMATED	INTERVENTIONAL	2021	China	Mental Health	Device	2
NCT04276155	1	Evaluate	evaluates the efficacy of remote monitoring from an implantable device versus just medication therapy	1	0	0	2	use of implantable device with holter monitor for telecardiology		0	ALL	ADULT, OLDER_ADULT	500	ESTIMATED	INTERVENTIONAL	2021	France	Cardiovascular	Drug	2
NCT04288583	1	Evaluate	evaluates efficacy and feasibility of tracking falls for patients in daily life	0	0	1	2	observational study using fall detecting sensors and app		0	ALL	ADULT, OLDER_ADULT	200	ACTUAL	OBSERVATIONAL	2021	Netherlands	Neurological	No Data	2
NCT04739943	1	Evaluate	evaluating feasibility of methods to monitor respiratory health at home	0	0	1	2	smartphone app used to self monitor respiratory symptoms		0	ALL	CHILD, ADULT, OLDER_ADULT	200	ESTIMATED	INTERVENTIONAL	2021	United States	Respiratory	Device	2
NCT04789863	1	Evaluate	evaluates delivery of an integrated model of eHealth management including an app, data transfer system, and enhanced connections to medical staff	1	0	0	2	intervention combines human monitoring with app and integrated care management system		0	ALL	ADULT, OLDER_ADULT	80	ESTIMATED	INTERVENTIONAL	2021	Switzerland	Organs	Device	2
NCT04953689	1	Evaluate	evaluating the efficacy of a phone app intervention for MS patients	0	0	1	2	Use of phone application as intervention		0	ALL	ADULT, OLDER_ADULT	60	ACTUAL	INTERVENTIONAL	2021	United States	Neurological	Behavioral	2
NCT05484427	1	Evaluate	evaluate remote monitoring and telemedicine checkups for diabetes management	1	0	0	2	data from dibetes management devices is uploaded to cloud platforms and constantly monitored remotely; also includes email check ins		0	ALL	CHILD, ADULT	50	ESTIMATED	INTERVENTIONAL	2021	Czechia	Diabetes	Other	2
NCT04856163	1	Evaluate	feasibility study of mobile app to aid in telelactation	0	1	0	2	mobile phone app used for telelactation services		0	FEMALE	ADULT	2109	ACTUAL	INTERVENTIONAL	2021	United States	Sexual Health	Behavioral	2
NCT05006339	1	Evaluate	evaluates the efficacy of a remote monitoring app for dental monitoring	1	0	0	2	mobile application with AI scanning ability		1	ALL	CHILD, ADULT, OLDER_ADULT	82	ESTIMATED	INTERVENTIONAL	2021	Australia	Other	Device	2
NCT05529121	1	Evaluate	aims to determine feasibility and acceptability of "touchless" intervention to increase movement for PD patients	0	0	1	2	study uses wearables and web based digital health platform Way to Health		0	ALL	ADULT, OLDER_ADULT	85	ACTUAL	OBSERVATIONAL	2021	United States	Neurological	No Data	2
NCT05169983	1	Evaluate	feasibility study of home-based visual field measurements using an ipad app	0	0	1	2	Ipad app VisualFields easy to test visual fields		0	ALL	CHILD, ADULT, OLDER_ADULT	45	ACTUAL	OBSERVATIONAL	2021	United Kingdom	Neurological	Diagnostic	2
NCT04853108	1	Evaluate	evaluate the efficacy of remote monitoring or COVID19 patients and the ability to create predictive algorithms for future care	0	0	1	2	Medtronic pulse oximeter, photoplethysmography (PPG), patient-reported symptoms data		0	ALL	ADULT, OLDER_ADULT	300	ACTUAL	OBSERVATIONAL	2021	United States	Infection and Immunity	Other	2
NCT05145582	1	Evaluate	evaluates decentralised CBT via internet program with and without discussion forum feature	0	1	0	2	addition of discussion forum to otherwise conventional treatment, done online		0	ALL	ADULT, OLDER_ADULT	107	ACTUAL	INTERVENTIONAL	2021	Canada	Mental Health	Behavioral	2
NCT04802018	1	Evaluate	evaluates the feasibility of a wearable telemonitoring system for clinical decision support	0	1	0	2	Smartwatch wearable with connected app for data transmission		0	ALL	CHILD, ADULT, OLDER_ADULT	300	ACTUAL	INTERVENTIONAL	2021	Spain	Infection and Immunity	Device	2
NCT04542109	1	Evaluate	evaluate a remote intervention program for dementia assistance	0	1	0	2	remotely monitored in-home activities, monitored via wearables/sensors		0	ALL	ADULT, OLDER_ADULT	30	ACTUAL	INTERVENTIONAL	2021	United States	Mental Health	Behavioral	2
NCT05086341	1	Evaluate	evaluate safety and acceptability of eHealth tool for remote delivery of COPD treatment	0	0	1	2	exercise and therapy interventions delivered via My COPD tool, and contact with physiotherapist is provided via MyCOPD		0	ALL	CHILD, ADULT, OLDER_ADULT	30	ESTIMATED	INTERVENTIONAL	2021	Sweden	Respiratory	Device	2
NCT04263948	1	Evaluate	evaluate feasibility of comprehensive tele-monitoring strategy that would complement standard of care	0	0	1	2	participant data is collected via chest worn sensors and smart scales		0	ALL	ADULT, OLDER_ADULT	42	ESTIMATED	INTERVENTIONAL	2021	France	Oncological and Hematological	Device	2
NCT04973644	1	Evaluate	compare wearable powered remote monitoring to usual care for diabetes management	1	0	0	2	intervention includes wearable devices and internet platform		0	ALL	ADULT, OLDER_ADULT	200	ESTIMATED	INTERVENTIONAL	2021	China	Diabetes	Device	2
NCT04502563	1	Evaluate	evaluate if remote monitoring can assist in prediction of worsening HF symptoms	0	1	0	2	wearable sensors and remote monitoring platform, albeit unspecified		0	ALL	ADULT, OLDER_ADULT	240	ACTUAL	INTERVENTIONAL	2021	United States	Cardiovascular	Other	2
NCT04823949	1	Evaluate	compares effectiveness of using a Bluetooth BP monitoring platform to standard office-based BP monitoring	1	0	0	2	uses smart blood pressure cuff and corresponding app		0	FEMALE	ADULT, OLDER_ADULT	202	ACTUAL	INTERVENTIONAL	2021	United States	Cardiovascular	Device	2
NCT04688255	1	Evaluate	evaluates efficacy of exercise intervention monitored and modified through fitbit and telehealth appointments	0	1	0	2	intervention is conventional but study uses activity tracking wearables to track HR		0	ALL	CHILD, ADULT	200	ESTIMATED	INTERVENTIONAL	2021	United States	Pain	Behavioral	2
NCT04637035	1	Evaluate	evaluates the feasibility of implementing remote monitoring for cancer patients	0	0	1	2	remote monitoring (but unspecified)		0	ALL	ADULT, OLDER_ADULT	110	ESTIMATED	INTERVENTIONAL	2021	United States	Oncological and Hematological	Other	2
NCT05180838	1	Evaluate	evaluates the feasibility and efficacy of BioSticker usage for tracking Febrile Neutropenia	0	0	1	2	Biosticker remote monitoring device		0	ALL	ADULT, OLDER_ADULT	20	ACTUAL	OBSERVATIONAL	2021	United States	Oncological and Hematological	Device	2
NCT04054180	1	Evaluate	evaluation of multi-modal remote monitoring approach for sleep apnea management	0	0	1	2	smartphone application and web connected telemonitoring devices (CPAP)		0	ALL	ADULT, OLDER_ADULT	41	ACTUAL	INTERVENTIONAL	2021	France	Sleep	Device	2
NCT04993287	1	Evaluate	feasibility study of remote monitoring for heart failure patients	0	0	1	2	Continuous patient monitoring through non-invasive biosensors coupled with machine learning algorithms, with a structured escalation and communication pathway for home health providers and HF care team		1	ALL	ADULT, OLDER_ADULT	43	ACTUAL	INTERVENTIONAL	2021	United States	Cardiovascular	Other	2
NCT04388865	1	Evaluate	feasibility study of remote monitoring for IBD, text messages	1	0	0	2	Use of designated platform for messaging and monitoring		0	ALL	ADULT, OLDER_ADULT	150	ACTUAL	INTERVENTIONAL	2021	United States	Infection and Immunity	Behavioral	2
NCT04869527	1	Evaluate	evaluates the efficacy of a single chamber ICD system for remote monitoring	0	0	1	2	Biotronik DX system for sensing atrial signals		0	ALL	ADULT, OLDER_ADULT	54	ACTUAL	OBSERVATIONAL	2021	Brazil	Cardiovascular	Device	2
NCT05018208	1	Evaluate	evaluates remote monitoring device in comparison to standard monitoring in clinc	0	1	0	2	app and wearable for monitoring		0	ALL	ADULT, OLDER_ADULT	100	ESTIMATED	OBSERVATIONAL	2021	United States	Respiratory	Procedure	2
NCT05009524	1	Evaluate	evaluates the efficacy of an in-home neuro-exergaming program for cognitive benefits	0	1	0	2	iPACES tablet based gaming system		0	ALL	ADULT, OLDER_ADULT	120	ESTIMATED	INTERVENTIONAL	2021	United States	Neurological	Device	2
NCT04881708	1	Evaluate	evaluates efficacy of remote patient monitoring post-discharge	1	0	0	2	intervention uses digital health devices for remote symptom monitoring		0	ALL	ADULT, OLDER_ADULT	300	ACTUAL	INTERVENTIONAL	2021	United States	Clinical Practice	Device	2
NCT04416815	1	Evaluate	evaluate the feasibility of a person-centered eHealth platform for frail old people	1	0	0	2	IHOPe eHealth platform utilised for patient communication and education		0	ALL	OLDER_ADULT	220	ESTIMATED	INTERVENTIONAL	2021	Sweden	Geriatric	Other	2
NCT05100576	1	Evaluate	investigates effects of telemedicine lifestyle intervention	1	0	0	2	interventional telemedicine system includes connected medical devices and a software system		0	ALL	ADULT, OLDER_ADULT	60	ESTIMATED	INTERVENTIONAL	2021	Hungary	Diabetes	Device	2
NCT05033548	1	Evaluate	aims to assess impact of remote monitoring via mHealth device on post organ transplant recovery	1	0	0	2	participants use the AlloCare app to manage their recovery and transmit data		0	ALL	CHILD, ADULT, OLDER_ADULT	246	ACTUAL	OBSERVATIONAL	2021	United States	Organs	No Data	2
NCT05306626	1	Evaluate	evaluate app-based mental health intervention to increase access to care during pandemic	1	0	0	2	specialized mental health app program and Zoom for Healthcare		0	ALL	ADULT, OLDER_ADULT	140	ACTUAL	INTERVENTIONAL	2021	Canada	Mental Health	Behavioral	2
NCT04806165	1	Evaluate	feasibility of chatbot usage for decentralization	0	0	1	2	chatbot utilised		0	ALL	ADULT, OLDER_ADULT	205	ACTUAL	INTERVENTIONAL	2021	United States	Mental Health	Behavioral	2
NCT04557111	1	Evaluate	measures satisfaction with remote monitoring functionality of CIED patients	0	0	1	2	involves heart transplant devices with wired or wireless remote monitoring capabilities		0	ALL	ADULT, OLDER_ADULT	102	ACTUAL	OBSERVATIONAL	2021	Korea	Cardiovascular	Device	2
NCT04598659	1	Evaluate	investigates impact of equipping patients with wearable monitoring devices	0	0	1	2	involves small wearable biosensor collecting vital signs data		0	ALL	ADULT, OLDER_ADULT	180	ACTUAL	OBSERVATIONAL	2021	United Kingdom	Respiratory	No Data	2
NCT04595084	1	Evaluate	evaluating two decentralized methods for treating stress-related depression and substance abuse	0	1	0	2	use of two online mood and wellness programs with continuous monitoring and televisits		0	ALL	ADULT, OLDER_ADULT	113	ACTUAL	INTERVENTIONAL	2021	United States	Mental Health	Behavioral	2
NCT05175937	1	Evaluate	evaluates the benefits of tech-driven real world remote monitoring of patients with implanted devices	0	1	0	2	uses smartphone app and bedside monitor for remote monitoring of implantable cardioverter defib.		0	ALL	ADULT, OLDER_ADULT	1104	ESTIMATED	OBSERVATIONAL	2021	Italy	Cardiovascular	Device	2
NCT04835220	1	Evaluate	evaluate efficacy of telemedicine follow up for medication adherence	0	1	0	2	intervention includes use of electronic pill cap device and telehealth		0	ALL	CHILD, ADULT, OLDER_ADULT	40	ACTUAL	INTERVENTIONAL	2021	United States	Other	Other	2
NCT04581499	1	Evaluate	evaluates decentralised management via mHealth app	1	0	0	2	DynamiCare mHealth platform for smartphones		0	ALL	ADULT, OLDER_ADULT	236	ACTUAL	INTERVENTIONAL	2021	United States	Mental Health	Product	2
NCT04938271	1	Evaluate	evaluates the safety and feasibility of a wearable microcurrent sleeve	0	0	1	2	microcurrent sleeve developed by Healables with smartphone activation		0	ALL	ADULT, OLDER_ADULT	24	ESTIMATED	INTERVENTIONAL	2021	Israel	Musculoskeletal	Device	2
NCT05006703	1	Evaluate	assesses efficacy and feasibility of breathing training intervention delivered online for young patients	1	0	0	2	uses specialized website/platform		0	ALL	CHILD	64	ACTUAL	INTERVENTIONAL	2021	United Kingdom	Pediatric	Behavioral	2
NCT05529225	1	Evaluate	evaluating the efficacy of a digital platform for opioid use disorder treatment	1	0	0	2	specific mobile platform created for study		0	ALL	ADULT, OLDER_ADULT	159	ACTUAL	OBSERVATIONAL	2021	United States	Mental Health	No Data	2
NCT04748445	1	Evaluate	evaluates the feasibility of remote data gathering for respiratory issues	0	0	1	2	remote monitoring and voice recording using mobile application		0	ALL	ADULT, OLDER_ADULT	9151	ACTUAL	OBSERVATIONAL	2021	United States	Other	Diagnostic	2
NCT04591964	1	Evaluate	evaluates decentralised remote monitoring via mobile app	1	0	0	2	M-Cardio app used for remote monitoring		0	ALL	ADULT, OLDER_ADULT	300	ESTIMATED	INTERVENTIONAL	2021	Kyrgyzstan	Other	Product	2
NCT05226585	1	Evaluate	evaluates different forms of delivery of CBT for insomnia	1	0	0	2	study uses specialized telehealth video platform (ZoomHealth) and online platform		0	ALL	ADULT, OLDER_ADULT	100	ESTIMATED	INTERVENTIONAL	2021	United States	Sleep	Behavioral	2
NCT05304975	1	Evaluate	evaluation of decentralized care versus standard care;	1	0	0	2	Use of online cognitive exercises via Brain HQ program		0	ALL	ADULT, OLDER_ADULT	79	ACTUAL	INTERVENTIONAL	2021	United Kingdom	Diabetes	Behavioral	2
NCT04913259	1	Evaluate	feasibility of a online remote monitoring tool during the care of patients over 65 years of age being medically treated for cancer.	0	0	1	2	Each patient will have to answer the remote monitoring questionnaires on a mobile phone, tablet or computer via the Internet. Unspecified platform		0	ALL	OLDER_ADULT	33	ACTUAL	INTERVENTIONAL	2021	France	Oncological and Hematological	Other	2
NCT04201028	1	Evaluate	evaluates remotely delivered therapeutical program	0	1	0	2	smartphone app and blood pressure and body weight scale connected through another app		0	ALL	ADULT, OLDER_ADULT	30	ACTUAL	INTERVENTIONAL	2021	United States	Weight and Nutrition	Behavioral	2
NCT05011890	1	Evaluate	aims to demonstrate efficacy of Moovcare mobile app for monitoring cancer patients	0	0	1	2	Moovcare application and secure web portal for data analysis and storage		0	ALL	ADULT, OLDER_ADULT	41	ACTUAL	INTERVENTIONAL	2021	United States	Respiratory	Device	2
NCT05138601	1	Evaluate	evaluates the efficacy of a home-based hypertension management program - intervention	1	0	0	2	virtual Collaborative Care Clinic (vCCC), home blood pressure monitoring, and telehealth for lowering blood pressure (BP)		0	ALL	OLDER_ADULT	1000	ACTUAL	INTERVENTIONAL	2021	United States	Cardiovascular	Other	2
NCT04981808	1	Evaluate	compare telemonitoring to usual care for patients on insulin therapy for diabetes	1	0	0	2	telemonitoring done through smartphone app, fitbit wearable, and continuous glucose monitor		0	ALL	ADULT, OLDER_ADULT	331	ACTUAL	INTERVENTIONAL	2021	Denmark	Diabetes	Device	2
NCT04415788	1	Evaluate	compares at home inspiratory training with specialized device to traditional care, with aim of determining ways to provide care to more patients than specialized centers can reach	0	1	0	2	uses performance tracking software-enabled inspiratory trainer		0	ALL	ADULT, OLDER_ADULT	48	ACTUAL	INTERVENTIONAL	2021	Czechia	Respiratory	Device	2
NCT04889105	1	Evaluate	feasibility of home-based exercise program	0	1	1	2	use of mhealth technology and wearable for activity tracking		0	ALL	ADULT, OLDER_ADULT	75	ESTIMATED	INTERVENTIONAL	2021	United States	Cardiovascular	Behavioral	2
NCT04821934	1	Evaluate	evaluates effectiveness of at-home telerehabilitation program	0	1	0	2	dedicated app for telesurveillance		0	ALL	ADULT, OLDER_ADULT	74	ACTUAL	INTERVENTIONAL	2021	Italy	Infection and Immunity	Other	2
NCT05048329	1	Evaluate	evaluating feasibility of remote monitoring using wearable	0	0	1	2	remote monitoring using werable		1	ALL	ADULT, OLDER_ADULT	55	ACTUAL	INTERVENTIONAL	2021	United States	Gastrointestinal	Other	2
NCT04966156	1	Evaluate	evaluates the feasibility of remote rehab activities and information for cancer patients	1	0	0	2	utilisation of mobile app (Physitrack) and wearables (fibit)		0	ALL	ADULT, OLDER_ADULT	80	ACTUAL	INTERVENTIONAL	2021	Canada	Oncological and Hematological	Behavioral	2
NCT04573530	1	Evaluate	feasibility and efficacy of remote exercise program with wearables	0	1	0	2	use of fitbit activity tracked and iCardia platform		0	ALL	ADULT	46	ESTIMATED	INTERVENTIONAL	2021	United States	Neurological	Behavioral	2
NCT04540536	1	Evaluate	focus on evaluating feasibility of delivering decentralized, real-time glucose monitoring	0	0	1	2	involves secure texting platform (TigerConnect) and smart device connected CGM		0	ALL	CHILD, ADULT	20	ESTIMATED	INTERVENTIONAL	2021	United States	Diabetes	Other	2
NCT04864535	1	Evaluate	evaluates the efficacy of remote cough sound recording and correlation with COVID19 PCR tests	0	0	1	2	Study Research App created with cough sound recording element		0	ALL	ADULT, OLDER_ADULT	1500	ESTIMATED	OBSERVATIONAL	2021	United States	Infection and Immunity	Diagnostic	2
NCT05111951	1	Evaluate	evaluates the efficacy of decentralized post-stroke physical activity programs	0	1	0	2	mobile version of i-REBOUND program as well as mobile health-delivered behavioral change techniques through an app designed for the study		0	ALL	ADULT, OLDER_ADULT	116	ACTUAL	INTERVENTIONAL	2021	Sweden	Neurological	Behavioral	2
NCT05038254	1	Evaluate	evaluating the effectiveness of outpatient symptom management with telemedicine and remote monitoring	0	1	0	2	utilises remote monitoring and biometrics (unspecified)		0	ALL	ADULT, OLDER_ADULT	750	ESTIMATED	INTERVENTIONAL	2021	United States	Oncological and Hematological	Procedure	2
NCT05366660	1	Evaluate	evaluates the feasibility and efficacy of remote programming for CIEDs	0	0	1	2	remote integration and programming of CIEDs		0	ALL	ADULT, OLDER_ADULT	110	ACTUAL	INTERVENTIONAL	2021	France	Cardiovascular	Other	2
NCT05162157	1	Evaluate	studies the feasibility, quality and added value of at-home spirometry	0	0	1	2	study device consists of a bluetooth spirometer, smartphone application and clinical portal		0	ALL	CHILD, ADULT, OLDER_ADULT	144	ACTUAL	OBSERVATIONAL	2021	Netherlands, Sweden	Respiratory	Device	2
NCT04516252	1	Evaluate	tests feasibility of using wearables, mobile phones, and family dogs for a body weight intervention	0	0	1	2	uses wearables to track physical activity		0	ALL	CHILD	208	ESTIMATED	INTERVENTIONAL	2021	United States	Pediatric	Behavioral	2
NCT04943887	1	Evaluate	tests efficacy and feasibility of online support group for patients with MS	0	0	1	2	uses Zoom Telehealth secure platform for delivery of sessions		0	ALL	ADULT, OLDER_ADULT	52	ACTUAL	INTERVENTIONAL	2021	United States	Neurological	Behavioral	2
NCT04850521	1	Evaluate	feasibility of a remote monitoring programme designed for interstitial lung disease (ILD) [including idiopathic pulmonary fibrosis (IPF)] patients which includes patient-reported spirometry & pulse oximetry (to estimate lung airflow and oxygen levels in the blood).	0	0	1	2	patient-facing app + connected spirometer + connected pulse oximeter + clinician view portal		0	ALL	ADULT, OLDER_ADULT	60	ACTUAL	OBSERVATIONAL	2021	United Kingdom	Respiratory	Other	2
NCT05315570	0	Implement	aim is to use big data platform to reduce and anticipate loss in quality of life for cancer patients				2	mobile apps and web tool make up the data collection and interface of the BD4QoL platform		1	ALL	ADULT, OLDER_ADULT	420	ESTIMATED	INTERVENTIONAL	2022	Italy, United Kingdom	Musculoskeletal	Other	2
NCT05471414	0	Implement	comparing impact of home delivered food versus nutrition education for cancer patients, not evaluating decentralized delivey so much as evaluating more specialized, hands on care vs less				2	nutritional meals delivered to home, participation tracked digitally ; coaching though an app		0	MALE	ADULT, OLDER_ADULT	60	ESTIMATED	INTERVENTIONAL	2022	United States	Oncological and Hematological	Behavioral	2
NCT05263037	0	Implement	main aim is to assess clinical outcomes (pain indicators) for virtual reality therapy				2	intervention involves a VR system designed for delivery of therapy for back pain		0	ALL	ADULT, OLDER_ADULT	1093	ACTUAL	INTERVENTIONAL	2022	United States	Mental Health	Device	2
NCT05440214	0	Implement	implements optional telehealth service				2	telehealth service used		0	ALL	ADULT, OLDER_ADULT	68	ESTIMATED	INTERVENTIONAL	2022	United States	Mental Health	Behavioral	2
NCT05301673	0	Implement	studies risk factors and medication adherence using remote technology				2	wearable devices and mobile health platform for real-world data collection		0	ALL	ADULT	600	ESTIMATED	OBSERVATIONAL	2022	Spain, United Kingdom	Cardiovascular	No Data	2
NCT05426057	0	Implement	evaluates video parent group sessions, happens to be remotely				2	telehealth platform with videos, web family sessions and digital assessment tools		0	ALL	CHILD	468	ESTIMATED	INTERVENTIONAL	2022	United States	Mental Health	Behavioral	2
NCT06237036	0	Implement	evaluating validity AI powered dermatology device, not focused on feasibility of remote dermatology				2	intervention is Legit.Health device that uses AI for dermatology remote monitoring		0	ALL	ADULT, OLDER_ADULT	160	ACTUAL	OBSERVATIONAL	2022	Spain	Dermatological	No Data	2
NCT05193942	0	Implement	evaluates efficacy of app based diabetes self managment				2	web application		0	MALE	ADULT, OLDER_ADULT	240	ACTUAL	INTERVENTIONAL	2022	United States	Infection and Immunity	Behavioral	2
NCT05887180	0	Implement	using digital tech to improve monitoring, compared to usual care - not really evaluating decentralized delivery but rather a more intense, tech-driven form of care				2	uses online e-health platform, patient app and smart devices		0	ALL	ADULT, OLDER_ADULT	209	ACTUAL	INTERVENTIONAL	2022	Germany	Diabetes	Other	2
NCT05227898	0	Implement	study compares effects on anxiety and health outcomes for cancer patients who use one of two digital interventions; not evaluating decentralization				2	intervention involves comparing the digital medical devices attune and cerena		0	ALL	ADULT, OLDER_ADULT	352	ESTIMATED	INTERVENTIONAL	2022	United States	Oncological and Hematological	Device	2
NCT05460650	0	Implement	feasibility study of app, happens to be tested by participants at home but not an explicit aim				2	mobile health app at the center of intervention		0	FEMALE	ADULT	35	ACTUAL	INTERVENTIONAL	2022	United Kingdom	Mental Health	Behavioral	2
NCT05544760	0	Implement	aim is to test predictive accuracy of app				2	use CatchU falls detection/prediction app as intervention		0	ALL	OLDER_ADULT	300	ACTUAL	INTERVENTIONAL	2022	United States	Geriatric	Other	2
NCT05330091	0	Implement	aim is to understand effects of daily probiotic consumption				2	participants report data through a study app		0	FEMALE	ADULT, OLDER_ADULT	200	ESTIMATED	OBSERVATIONAL	2022	United States	Sexual Health	Dietary Supplement	2
NCT05674968	0	Implement	tests acceptance of parent educational program				2	web-based intervention platform		0	ALL	CHILD	47	ACTUAL	INTERVENTIONAL	2022	United States	Mental Health	Behavioral	2
NCT04887922	0	Implement	primary aim is to determine efficacy of incentive spirometry for improving pulmonary function				2	uses digital health devices, app, and online dashboard		0	ALL	ADULT, OLDER_ADULT	2	ACTUAL	INTERVENTIONAL	2022	United States	Clinical Practice	Device	2
NCT05193344	0	Implement	examines clinical impact of gamified lifestyle change app in addition to standard care				2	intervention is based on a gamified lifestyle change app and symptom monitoring with SideKickHealth platform		0	ALL	ADULT, OLDER_ADULT	174	ESTIMATED	INTERVENTIONAL	2022	Iceland	Cardiovascular	Device	2
NCT04825067	0	Implement	study implements decentralized data collection toward its aim of validating device and improving algorithm				2	wearable biometric platform collects and transmits respiratory data		1	ALL	ADULT, OLDER_ADULT	60	ESTIMATED	INTERVENTIONAL	2022	United States	Respiratory	Device	2
NCT05376215	0	Implement	comparing efficacy of hearing aid fitting methods				2	hearing aid device connects with specialized app and is adjustable via software		0	ALL	ADULT, OLDER_ADULT	44	ACTUAL	INTERVENTIONAL	2022	United States	Neurological	Device	2
NCT05138874	0	Implement	assesses change in antibiotic prescribing rate after various behavioral interventions, happens to be done in telehealth environment				2	behavioral interventions are delivered via Teladoc telemedicine platform and clinician dashboard		0	ALL	ADULT, OLDER_ADULT	6581	ACTUAL	INTERVENTIONAL	2022	United States	Respiratory	Behavioral	2
NCT04904029	0	Implement	compares algorithm-driven triage system to remote clinicial-led triage, not evaluating decentralized delivery but testing system efficacy				2	examines web and mobile based clinical triage system that uses specialized algorithms to triage patients		0	ALL	ADULT, OLDER_ADULT	78	ACTUAL	INTERVENTIONAL	2022	United Kingdom	Musculoskeletal	Other	2
NCT05435794	0	Implement	purpose is to compare effects of two sleep apnea treatments				2	CPAP with remote monitoring device is used for the intervention		0	ALL	ADULT, OLDER_ADULT	400	ESTIMATED	OBSERVATIONAL	2022	France	Other	Device	2
NCT05510102	0	Implement	evaluating effects of stress and burnout among medical students on clinical performance; not necessarily testing whether this monitoring can be done remotely				2	use of commercially available Whoop strap 4.0		0	ALL	ADULT, OLDER_ADULT	50	ESTIMATED	INTERVENTIONAL	2022	United States	Mental Health	Device	2
NCT05344950	1	Evaluate	assesses usability of AURA system for enhancing personalized supportive care at home	0	0	1	2	AURA system involves an interactive voice assistant connected to health data system		0	ALL	ADULT, OLDER_ADULT	60	ACTUAL	INTERVENTIONAL	2022	United States	Oncological and Hematological	Behavioral	2
NCT05847556	1	Evaluate	evaluate the feasibility of remote hearing tests integrated into video games	0	1	0	2	use of VR video game with hearing test for ototoxicity		0	ALL	CHILD, ADULT, OLDER_ADULT	140	ESTIMATED	INTERVENTIONAL	2022	United Kingdom	Neurological	Other	2
NCT04636177	1	Evaluate	evaluating feasibility of VR intervention for pain rehab	0	0	1	2	VR training sessions for muskuloskeletal pain		0	ALL	CHILD	30	ACTUAL	INTERVENTIONAL	2022	United States	Musculoskeletal	Behavioral	2
NCT05015634	1	Evaluate	evaluate the efficacy of telemedicine devices to provide remote diagnostic information without the need for in person visits	1	0	0	2	patient provided with "telemedicine package" that allows them to take an ECG, BP, and oxygen saturation; data then transferred to physician		0	ALL	ADULT, OLDER_ADULT	338	ESTIMATED	INTERVENTIONAL	2022	United Kingdom	Cardiovascular	Other	2
NCT05592769	1	Evaluate	evaluates the suitability of a remote monitoring device for injectable medications	0	0	1	2	HealthBreacon injection care management system including companion app and smart sharps bin		0	ALL	ADULT, OLDER_ADULT	10	ESTIMATED	INTERVENTIONAL	2022	United States	Respiratory	Device	2
NCT05539443	1	Evaluate	evaluate decentralized post-stroke BP management versus standard in clinic management	1	0	0	2	remote-monitoring and telehealth coaching		0	ALL	ADULT, OLDER_ADULT	74	ACTUAL	INTERVENTIONAL	2022	United States	Cardiovascular	Behavioral	2
NCT05633784	1	Evaluate	evaluates the effectiveness of remote monitoring of HF patients	1	0	0	2	multidisciplinary remote assistance (unspecified platforms) and mHealth app for recording vitals		0	ALL	ADULT, OLDER_ADULT	240	ACTUAL	INTERVENTIONAL	2022	Italy	Diabetes	Other	2
NCT05193825	1	Evaluate	examines effectiveness and safety of VAS-based remote deep brain stimulation programming in parkinson's disease	1	0	0	2	intervention involves specialized software system and mobile application		0	ALL	ADULT, OLDER_ADULT	50	ESTIMATED	INTERVENTIONAL	2022	Germany	Neurological	Device	2
NCT05443997	1	Evaluate	evaluates feasibility of new methods for delivering health services	0	0	1	2	intervention includes supportive mobile application		0	ALL	ADULT, OLDER_ADULT	2500	ESTIMATED	INTERVENTIONAL	2022	United States	Sexual Health	Behavioral	2
NCT04862143	1	Evaluate	evaluates if decentralised telemedicine platforms offer an effective management strategy for patients with advanced breast cancer	0	1	0	2	telemedicine platform: a glucometer and a smartphone with the telemedicine application installed.		0	ALL	ADULT, OLDER_ADULT	2	ACTUAL	INTERVENTIONAL	2022	Sweden	Oncological and Hematological	Drug	2
NCT05277207	1	Evaluate	evaluates use of healthcare technology, which involves some decentralized elements	0	1	0	2	text messaging and telehealth intervention		0	ALL	ADULT, OLDER_ADULT	30	ACTUAL	INTERVENTIONAL	2022	United States	Mental Health	Behavioral	2
NCT05351775	1	Evaluate	investigates whether actively used smartphone appl and passive monitoring with bed sensor compared to routine care can enhance detection of AF and whether a telehealth with cloud-based telecardiology service for medical professionals can improve the efficacy of silent AF detection	1	0	0	2	intervention includes wearable sensors, app, and cloud based platform for monitoring and tracking AF		0	ALL	ADULT, OLDER_ADULT	150	ACTUAL	INTERVENTIONAL	2022	Finland	Cardiovascular	Device	2
NCT05124327	1	Evaluate	feasibility study of remote follow-up/monitoring platform for postpartum care	0	0	1	2	remote patient follow-up and monitoring program utilizing the platform Vytrack as its' primary technology. Vytrack has the capability to sync with the EHR utilized by CSMC (C-S Link, an iteration of Epic)		0	FEMALE	ADULT, OLDER_ADULT	30	ACTUAL	INTERVENTIONAL	2022	United States	Cardiovascular	Other	2
NCT05370469	1	Evaluate	evaluates the feasibility and efficacy of remote monitoring modalities for an oral lung cancer treatment	0	1	0	2	Sensus mobile application and wearable FitBit for symptom tracking		0	ALL	ADULT, OLDER_ADULT	30	ACTUAL	INTERVENTIONAL	2022	United States	Respiratory	Device	2
NCT05260203	1	Evaluate	examining efficacy of treatment and monitoring delivered via app for outpatient oncology patients	1	0	0	2	educational material and communication done through specialized RITA "Remote Intelligence for Therapeutic Adherence" app		0	ALL	ADULT, OLDER_ADULT	124	ACTUAL	INTERVENTIONAL	2022	Italy	Oncological and Hematological	Device	2
NCT05510934	1	Evaluate	evaluate the efficacy of a digital, decentralised reminder system for patients and PCPs	1	0	0	2	digital automated reminder system developed for study; Medable application		0	ALL	ADULT, OLDER_ADULT	60	ESTIMATED	OBSERVATIONAL	2022	Canada	Oncological and Hematological	Behavioral	2
NCT05314686	1	Evaluate	evalautes the feasibility of telerehab and data transmission	0	0	1	2	use of app with wearables to track HR, pulse ox, etc.		0	ALL	ADULT, OLDER_ADULT	40	ESTIMATED	OBSERVATIONAL	2022	France	Respiratory	Other	2
NCT05463653	1	Evaluate	evaluates the efficacy of remote monitoring and telemed support compared to standard care	1	0	0	2	use of study-specific digital "pad" for support and monitoring		0	ALL	ADULT, OLDER_ADULT	50	ESTIMATED	INTERVENTIONAL	2022	Chile	Musculoskeletal	Device	2
NCT05391217	1	Evaluate	feasibility study to evaluate the role of wearable activity monitors to determine the feasibility and acceptability of remote monitoring using wearable technology and PROs to monitor fatigue and physical function in transgender cancer patients and survivors	0	1	0	2	remote monitoring via fitbit		0	ALL	ADULT, OLDER_ADULT	20	ESTIMATED	OBSERVATIONAL	2022	United States	Oncological and Hematological	Other	2
NCT05147506	1	Evaluate	evaluates the efficacy of a novel digital CBT application	0	1	0	2	mobile application for remote CBT (unspecified app)		0	ALL	ADULT, OLDER_ADULT	200	ACTUAL	INTERVENTIONAL	2022	United States	Mental Health	Device	2
NCT05629221	1	Evaluate	evaluates the efficacy of a digital platform for T2DM treatment and tracking	1	0	0	2	TreC Diabete digital platform (smartphone app)		0	ALL	ADULT, OLDER_ADULT	120	ESTIMATED	INTERVENTIONAL	2022	Italy	Diabetes	Other	2
NCT05386355	1	Evaluate	evaluating the effectiveness of a mobile health app for vaccinations	0	1	0	2	vaccine specific mHealth app utilised for study		0	ALL	ADULT, OLDER_ADULT	727	ACTUAL	INTERVENTIONAL	2022	United States	Pediatric	Behavioral	2
NCT05510583	1	Evaluate	evaluates the effectiveness of a remote monitoring system for pregnant women with gestational diabetes	1	0	0	2	myDiabby remote monitoring system		0	FEMALE	ADULT, OLDER_ADULT	668	ACTUAL	OBSERVATIONAL	2022	France	Diabetes	Other	2
NCT05566353	1	Evaluate	evaluate the efficacy of remote monitoring and hearing checks for cochlear implant patients	0	0	1	2	Remote Check application for at home hearing tests for those with cochlear implants		0	ALL	ADULT, OLDER_ADULT	78	ESTIMATED	INTERVENTIONAL	2022	France	Neurological	Other	2
NCT05345340	1	Evaluate	evaluates the feasibiltiy of telemed for FMD patients	1	0	0	2	wearable device for activity tracking: Polar Vantage M devices will collect the objective measurement after the 5-day rehabilitation program		0	ALL	ADULT, OLDER_ADULT	62	ESTIMATED	INTERVENTIONAL	2022	Italy	Musculoskeletal	Other	2
NCT04575883	1	Evaluate	evaluates the efficacy of home HIIT program for CHD patients	0	0	1	2	MedBIKE: telemed and video-game linked cycle ergometer		0	ALL	CHILD, ADULT	44	ESTIMATED	INTERVENTIONAL	2022	Canada	Pediatric	Device	2
NCT05407038	1	Evaluate	evaluates the effectiveness of a remote monitoring program for CRF	0	0	1	2	Garmin Vivofit activity monitor and pulse oximeter for tracking		0	ALL	ADULT, OLDER_ADULT	7	ACTUAL	INTERVENTIONAL	2022	United States	Respiratory	Device	2
NCT05878132	1	Evaluate	feasibility study of wearable device for post-stroke rehab	0	1	0	2	use of wearable watch with sensors along with telehealth monitoring sessions		0	ALL	ADULT, OLDER_ADULT	12	ACTUAL	INTERVENTIONAL	2022	Hong Kong	Neurological	Device	2
NCT05157568	1	Evaluate	evaluates new model for delivery of cardio rehab plus exercises	1	0	0	2	exercises delivered through Zoom for Healthcare and vital signs tracked and		0	ALL	CHILD, ADULT, OLDER_ADULT	2	ACTUAL	INTERVENTIONAL	2022	Canada	Cardiovascular	Behavioral	2
NCT05586490	1	Evaluate	in-home feasibility teasting of rehab device	0	1	0	2	use of multifunctional rebailitation device		0	ALL	ADULT, OLDER_ADULT	38	ACTUAL	INTERVENTIONAL	2022	United States	Neurological	Device	2
NCT05160701	1	Evaluate	evaluate the efficacy of a telehealth platform for serious mental illness	1	1	0	2	Medherent is a telehealth adherence intervention platform designed for individuals with Serious Mental Illness living in the community		0	ALL	ADULT, OLDER_ADULT	300	ESTIMATED	INTERVENTIONAL	2022	United States	Mental Health	Other	2
NCT04949360	1	Evaluate	evaluating the efficacy of an online insomnia therapy platform	0	1	0	2	SleepUp mobile application with communication and educational interventions		0	ALL	ADULT	160	ESTIMATED	INTERVENTIONAL	2022	Brazil	Sleep	Behavioral	2
NCT06171763	1	Evaluate	evaluates the efficacy of telehomecare and monitoring for children	1	0	0	2	TytoCare TM system for home care and monitoring		0	ALL	CHILD, ADULT	150	ACTUAL	INTERVENTIONAL	2022	Italy	Other	Other	2
NCT05173922	1	Evaluate	evaluates the efficacy of an online information platform for home safety measures	0	1	0	2	Safety in Dementia, an online tool for information about in home safety for caregivers and persons with dementia		0	ALL	ADULT, OLDER_ADULT	500	ACTUAL	INTERVENTIONAL	2022	United States	Mental Health	Behavioral	2
NCT04948632	1	Evaluate	feasibility of a postoperative care management app	0	1	0	2	LeoMed application for smartphones; integrated AI components		1	ALL	ADULT, OLDER_ADULT	1000	ACTUAL	INTERVENTIONAL	2022	Canada	Clinical Practice	Other	2
NCT04885127	1	Evaluate	feasibility of a virtually-mediated supportive care model utilizing both electronic PROs and palliative care for patients with AML being treated with low-intensity therapy	0	0	1	2	Noona mobile application for remote monitoring and questionnaires		0	ALL	ADULT, OLDER_ADULT	40	ESTIMATED	INTERVENTIONAL	2022	United States	Oncological and Hematological	Other	2
NCT05426382	1	Evaluate	evaluates the feasibility and acceptability of a digital app (sidekick) for lifestyle changes and behavioral programs for patients with NAFLD	0	0	1	2	use of digital monitoring application Sidekick for lifestyle and behavioral programs		0	ALL	ADULT, OLDER_ADULT	38	ACTUAL	INTERVENTIONAL	2022	Iceland	Mental Health	Device	2
NCT05336227	1	Evaluate	feasibility study of VR-based gaming for cardio health	0	0	1	2	use of VR headset and wearables for mobile data collection and monitoring		0	ALL	CHILD, ADULT	34	ESTIMATED	INTERVENTIONAL	2022	United States	Musculoskeletal	Behavioral	2
NCT05400564	1	Evaluate	seeing if an online family intervention is efficacious versus standard school-based care	0	1	1	2	creation and use of family check-up app for evaluation		0	ALL	CHILD, ADULT, OLDER_ADULT	300	ESTIMATED	INTERVENTIONAL	2022	United States	Pediatric	Behavioral	2
NCT05662631	1	Evaluate	evaluate the feasibility and efficacy of at home remote monitoring for oncology care	0	0	1	2	use of BioStickers for remote monitoring (reports vital signs and skin temperature)		0	ALL	ADULT, OLDER_ADULT	10	ACTUAL	INTERVENTIONAL	2022	United States	Musculoskeletal	Device	2
NCT05391932	1	Evaluate	evaluating if intervention can be done remotely	0	0	1	2	wearable technology with sensors		0	ALL	ADULT, OLDER_ADULT	36	ESTIMATED	INTERVENTIONAL	2022	United States	Neurological	Behavioral	2
NCT05521113	1	Evaluate	feasibility study of home rehab monitoring system	0	0	1	2	remote tracking devices and telephone-based coaching		0	ALL	ADULT, OLDER_ADULT	30	ACTUAL	OBSERVATIONAL	2022	United States	Respiratory	Behavioral	2
NCT05599776	1	Evaluate	evaluates the efficacy of a wearable activity tracked for PT of patients after TKR	1	0	0	2	smart rings (oura ring) activity tracker		0	ALL	ADULT, OLDER_ADULT	338	ESTIMATED	INTERVENTIONAL	2022	Finland	Musculoskeletal	Other	2
NCT05380050	1	Evaluate	compare the effects of goal management training, administered either in-person or via telehealth	1	0	0	2	intervention is run through specialized VA VideoConnect platform		0	ALL	ADULT	63	ESTIMATED	INTERVENTIONAL	2022	United States	Mental Health	Behavioral	2
NCT04593277	1	Evaluate	feasibility study of online platforms for YA cancer survivors	0	1	0	2	use of INSPIRE mobile application for resources and management		0	ALL	ADULT, OLDER_ADULT	700	ACTUAL	INTERVENTIONAL	2022	United States	Oncological and Hematological	Procedure	2
NCT05500339	1	Evaluate	evaluate the mHealth App effectiveness for the support of women during the first 1000 days	1	0	0	2	mHealth App designed for the support of the first 1000 days of life is provided to pregnant women.		0	FEMALE	ADULT, OLDER_ADULT	360	ESTIMATED	INTERVENTIONAL	2022	Italy	Mental Health	Other	2
NCT05130008	1	Evaluate	evalaute feasibility and efficacy of remote HF digital platform for community health workers to follow patients	0	1	0	2	mobile application, HF digital platform; additional wearables and remote monitoring of patients		0	ALL	ADULT, OLDER_ADULT	50	ESTIMATED	INTERVENTIONAL	2022	United States	Cardiovascular	Behavioral	2
NCT05308277	1	Evaluate	evaluate the feasibility and efficacy of a remote wearable device for assessing acute respiratory issue recovery	0	0	1	2	Leo monitoring device applied to patient skin		0	ALL	CHILD, ADULT	30	ESTIMATED	INTERVENTIONAL	2022	United States	Pediatric	Device	2
NCT05161793	1	Evaluate	aims to determine effect of continuous remote continuous glucose monitor reporting coupled with a telemedicine intervention	0	0	1	2	continuous glucose monitor data is tracked and recorded to patient portal platform		0	ALL	ADULT, OLDER_ADULT	200	ACTUAL	OBSERVATIONAL	2022	United States	Diabetes	Device	2
NCT04884165	1	Evaluate	evaluates efficacy of remote monitoring device connected to the standard NIV machine to remotely monitor usage	0	0	1	2	intervention uses remote monitoring device connected to non-invasive ventilation device		0	ALL	ADULT, OLDER_ADULT	32	ACTUAL	INTERVENTIONAL	2022	United Kingdom	Respiratory	Device	2
NCT04902820	1	Evaluate	evaluate the effectiveness of telehealth intervention in increasing PrEP uptake	0	1	0	2	PrEPTECH website used for educational information and communication		0	MALE	CHILD, ADULT	229	ACTUAL	INTERVENTIONAL	2022	United States	Infection and Immunity	Other	2
NCT04428658	1	Evaluate	evaluates two methods of decentralised care versus standard	1	1	0	2	remote glucose monitoring systems and supplemental video visits		0	ALL	CHILD, ADULT	100	ESTIMATED	INTERVENTIONAL	2022	United States	Diabetes	Behavioral	2
NCT05496855	1	Evaluate	feasibility of remote monitoring for RA versus standard follow up	1	0	0	2	Youwell web-app for self reporting and monitoring		0	ALL	ADULT, OLDER_ADULT	228	ESTIMATED	INTERVENTIONAL	2022	Norway	Musculoskeletal	Other	2
NCT05316584	1	Evaluate	assess the feasibility and effectiveness of a remote monitoring digital health system on adherence, clinical outcomes, and healthcare utilization.	1	0	0	2	use of TapptTM digital health system for remote therapeutic monitoring		0	ALL	ADULT, OLDER_ADULT	123	ESTIMATED	INTERVENTIONAL	2022	United States	Infection and Immunity	Behavioral	2
NCT05355389	1	Evaluate	evaluating the efficacy of an at-home cognitive-motor training program	0	1	0	2	Use of computer programs for treatment as well as wearables		0	ALL	ADULT, OLDER_ADULT	90	ESTIMATED	INTERVENTIONAL	2022	Belgium	Neurological	Behavioral	2
NCT05349019	1	Evaluate	evaluate efficacy of a remote monitoring program for PD patients with certain genetic mutations	0	1	0	2	wearable technology and telemedicine to study disease change over time		0	ALL	ADULT, OLDER_ADULT	22	ACTUAL	OBSERVATIONAL	2022	United States	Neurological	Other	2
NCT05204446	1	Evaluate	assesses group telehealth intervention for celiac disease management	1	1	0	2	intervention is run through Zoom for Telehealth platform		0	ALL	CHILD	96	ESTIMATED	INTERVENTIONAL	2022	United States	Infection and Immunity	Behavioral	2
NCT05486962	1	Evaluate	evaluation of decentralised tracking for abdominal surgery patients	0	0	1	2	commercially available wrist wearable for remote tracking		0	ALL	OLDER_ADULT	20	ACTUAL	OBSERVATIONAL	2022	United States	Clinical Practice	Behavioral	2
NCT05457738	1	Evaluate	evaluate the feasibility of a smartphone application for following claudication patients and their exercises	0	1	0	2	E-REVA smartphone application for tracking of activity and questionnaires		0	ALL	ADULT, OLDER_ADULT	52	ESTIMATED	INTERVENTIONAL	2022	France	Musculoskeletal	Other	2
NCT05193084	1	Evaluate	evaluates the efficacy of a remote device to capture volumetric data of patient's feet	0	0	1	2	The Heartfelt Device is a CE marked device that measures the volume of the foot/lower leg. By positioning the Heartfelt device in the bedroom, automatic measurements can be made whenever the subject gets in and out of bed. Feet identification software, complemented by manual checks, ensures that photographs are only taken of the specified subject.		0	ALL	ADULT, OLDER_ADULT	30	ESTIMATED	OBSERVATIONAL	2022	United Kingdom	Cardiovascular	Device	2
NCT05260567	1	Evaluate	evalautes the efficacy of behavioral vs exercise treatments for PAD	0	1	0	2	fitbit monitor provided for at home exercise		0	ALL	ADULT, OLDER_ADULT	60	ACTUAL	INTERVENTIONAL	2022	United Kingdom	Mental Health	Behavioral	2
NCT05377190	1	Evaluate	evaluates the effectiveness of various remote patient monitoring modalities	1	1	0	2	Continuum mobile application for HF patient monitoring and digital therapeutics		0	ALL	ADULT, OLDER_ADULT	400	ACTUAL	INTERVENTIONAL	2022	Canada	Cardiovascular	Other	2
NCT05565781	1	Evaluate	evaluates the feasibility and efficacy of remote cardiacmonitoring via wearables	0	1	0	2	ECG smartwatch and external ecg monitoring via holter		0	ALL	ADULT, OLDER_ADULT	100	ESTIMATED	INTERVENTIONAL	2022	Spain	Cardiovascular	Device	2
NCT05019144	1	Evaluate	evaluating the efficacy of a newly developed burn management app	1	0	0	2	TOBI application for patient management and communication		0	ALL	CHILD, ADULT	64	ACTUAL	INTERVENTIONAL	2022	United States	Pediatric	Procedure	2
NCT05416203	1	Evaluate	evaluating efficacy of intervention delivered by clinician once virtually and continually by an app	0	0	1	2	uses VA Video Connect platform and study app		0	ALL	ADULT, OLDER_ADULT	15	ACTUAL	INTERVENTIONAL	2022	United States	Mental Health	Behavioral	2
NCT05319808	1	Evaluate	evaluate the feasibility of internet-based exercise program	1	0	0	2	A novel, remote computer based cervical joint positioning exercise and cervical kinaesthetic exercise (CKE) program		0	ALL	ADULT	180	ESTIMATED	INTERVENTIONAL	2022	Iceland	Musculoskeletal	Device	2
NCT05543720	1	Evaluate	evaluate the efficacy of nurse-led telemonitoring care	1	0	0	2	Medly telemonitoring platofrm with smartphone app		0	ALL	ADULT, OLDER_ADULT	350	ESTIMATED	INTERVENTIONAL	2022	Canada	Diabetes	Device	2
NCT05165095	1	Evaluate	evaluates safety and efficacy of remote monoitoring functionality of pacemaker devices	0	0	1	2	study device is a pacemaker with remote monitoring functionality		0	ALL	ADULT, OLDER_ADULT	206	ESTIMATED	OBSERVATIONAL	2022	Austria, Belgium, France, Germany, Netherlands, Portugal, Spain, United Kingdom	Cardiovascular	Device	2
NCT05398107	1	Evaluate	evaluate novel decentralized app versus additional app seen as standard of care	0	1	0	2	mHealth app (BEAM) for mental health and parenting assistance		0	ALL	ADULT, OLDER_ADULT	80	ACTUAL	INTERVENTIONAL	2022	Canada	Mental Health	Behavioral	2
NCT05368025	1	Evaluate	evaluating feasibility of using two digital health managment systems simultaneously to streamline care	0	0	1	2	examines how two mobile health monitoring apps can be used together		0	ALL	CHILD, ADULT, OLDER_ADULT	65	ACTUAL	OBSERVATIONAL	2022	Canada	Oncological and Hematological	Device	2
NCT05276349	1	Evaluate	studies use of digital health tech and its validity for assessing progression in ALS patients	0	0	1	2	study includes data collection via wearables, an app, and digital health platform		0	ALL	ADULT, OLDER_ADULT	80	ACTUAL	OBSERVATIONAL	2022	United States	Infection and Immunity	No Data	2
NCT05914597	1	Evaluate	evaluates the feasibility of home-based 5G colon capusle endoscopy (intervention)	0	0	1	2	CCE smartbox with virtual assistant for home use and clinical monitoring		0	ALL	ADULT	25	ESTIMATED	INTERVENTIONAL	2022	United Kingdom	Oncological and Hematological	Other	2
NCT05815914	1	Evaluate	tests the feasibility of using an app to deliver educational and dietary information to participants as compared to usual care	1	0	1	2	intervention is delivered via a study app		0	ALL	ADULT, OLDER_ADULT	182	ESTIMATED	INTERVENTIONAL	2022	Spain	Weight and Nutrition	Other	2
NCT05300399	1	Evaluate	evaluates the feasibility and effectiveness of an mHealth app for early detection of skin diseases	0	0	1	2	unspecified mHealth application		0	ALL	CHILD, ADULT, OLDER_ADULT	1364	ESTIMATED	INTERVENTIONAL	2022	Switzerland	Dermatological	Device	2
NCT05513833	1	Evaluate	evalaute the effectiveness of telehealth delivered hearing screening	1	0	0	2	use of mHealth application for screening		0	ALL	CHILD	14400	ESTIMATED	INTERVENTIONAL	2022	United States	Neurological	Other	2
NCT04345393	1	Evaluate	evaluates efficacy of multilayer digital intervention for remote managment of IBD	0	0	1	2	intervention involves IBD Digital Therapeutics Toolkit (including mobile app, ePROs) and RxUniverse platform		0	ALL	ADULT, OLDER_ADULT	1578	ACTUAL	INTERVENTIONAL	2022	United States	Infection and Immunity	Behavioral	2
NCT05373173	1	Evaluate	feasibility study of novel telemedicine tool for ASD diagnosis	1	0	0	2	TELE-ASD-PEDS tools developed for remote diagnostic support for parents		0	ALL	CHILD	150	ESTIMATED	INTERVENTIONAL	2022	United States	Neurological	Behavioral	2
NCT05712668	1	Evaluate	evaluation of telemedicine counseling compared to standard care	1	0	0	2	online asynchronous platform Mytonomy used for tele-counseling		0	FEMALE	CHILD, ADULT, OLDER_ADULT	100	ESTIMATED	INTERVENTIONAL	2022	United States	Other	Behavioral	2
NCT05375851	1	Evaluate	evaluate the feasibility of digital interventions for GAD patients	0	1	0	2	mobile application +PSI		0	ALL	ADULT, OLDER_ADULT	60	ESTIMATED	INTERVENTIONAL	2022	Brazil	Mental Health	Drug	2
NCT05438940	1	Evaluate	assesses feasibility and acceptability of remote nutrition intervention for patients undergoing chemo	0	0	1	2	dietician remotely monitors participants via wearables and app use		0	ALL	ADULT, OLDER_ADULT	20	ACTUAL	INTERVENTIONAL	2022	United States	Oncological and Hematological	Behavioral	2
NCT05754021	1	Evaluate	evaluates feasibility and accuracy of a video-based solution for remotely assessing frailty	0	0	1	2	intervention is use of software-based solution for remote cognitive frailty assessment integrated into telehealth systems		0	ALL	ADULT, OLDER_ADULT	100	ESTIMATED	OBSERVATIONAL	2022	United States	Neurological	No Data	2
NCT05660928	1	Evaluate	evaluates the feasibility of telehealth-delivered primary care	1	0	0	2	use of various mobile devices such as digital ECGs to be used by patients		0	ALL	ADULT, OLDER_ADULT	5132	ESTIMATED	INTERVENTIONAL	2022	Brazil	Diabetes	Other	2
NCT05438927	1	Evaluate	feasibility study of nutritional support done decentralized	0	0	1	2	use of remote monitoring devices (fitbit) and telehealth		0	ALL	ADULT, OLDER_ADULT	50	ACTUAL	INTERVENTIONAL	2022	United States	Oncological and Hematological	Behavioral	2
NCT05424172	1	Evaluate	develops and evaluates usability of mobile app for SCI	0	0	1	2	smartphone based health app and e-coaching		0	ALL	ADULT, OLDER_ADULT	50	ESTIMATED	INTERVENTIONAL	2022	United States	Musculoskeletal	Behavioral	2
NCT06042023	1	Evaluate	evaluate the feasibility of remote patient monitoring for preoperative monitoring	0	0	1	2	Lifesignals wearable sensor		0	ALL	ADULT, OLDER_ADULT	200	ESTIMATED	INTERVENTIONAL	2022	United Kingdom	Oncological and Hematological	Device	2
NCT05159713	1	Evaluate	comparison of decentralized app use versus standard care	1	0	0	2	Behavioral app utilised, RxWell		0	ALL	CHILD, ADULT	750	ACTUAL	INTERVENTIONAL	2022	United States	Mental Health	Behavioral	2
NCT05686369	0	Implement	implements decentralized design to collect evidence on a new biomarker for celiac disease				2	intervention includes wearable biosensor and a mobile platform		0	ALL	ADULT, OLDER_ADULT	12	ACTUAL	OBSERVATIONAL	2023	United States	Infection and Immunity	No Data	2
NCT05908526	0	Implement	evaluating the efficacy of an insomnia medication				2	use of wristwatch to track movements and validity of sleep		0	ALL	ADULT, OLDER_ADULT	50	ACTUAL	INTERVENTIONAL	2023	United States	Sleep	Behavioral	2
NCT06115590	0	Implement	assesses relationship between objective markers of physiological reactivity and self-reported subjective outcomes measured using questionnaires for stress				2	study uses smartwatch to record physiological reactivity and includes "study applications" for use on participant smartphones		0	ALL	ADULT	120	ACTUAL	INTERVENTIONAL	2023	Singapore	Mental Health	Dietary Supplement	2
NCT05827861	0	Implement	comparing already decentralized methods				2	use of novel app for CVD care and tracking		0	ALL	ADULT, OLDER_ADULT	1500	ESTIMATED	INTERVENTIONAL	2023	Singapore	Cardiovascular	Behavioral	2
NCT05473780	0	Implement	evaluates the adherence to oxygen therapy in real life by implementing decentralized design				2	uses connected watch for vitals measurements and connected oxygen meter		0	ALL	ADULT, OLDER_ADULT	250	ESTIMATED	OBSERVATIONAL	2023	France	Respiratory	No Data	2
NCT05698602	0	Implement	objective is to demonstrate devices are safe and achieve clinical performance				2	both devices used in the intervention are digitally connected health tools		0	ALL	ADULT, OLDER_ADULT	10	ACTUAL	INTERVENTIONAL	2023	France	Respiratory	Device	2
NCT05960175	0	Implement	focus is on evaluating addition of patient involvement and self tracking, not evaluating the decentralized elements				2	study involves two digital health devices, an app and a smartwatch for tracking vitals		0	ALL	ADULT, OLDER_ADULT	530	ESTIMATED	INTERVENTIONAL	2023	France	Other	Device	2
NCT06144554	0	Implement	implements a decentralized design to obtain real world evidence of safety of Omnipod 5 system				2	study device involves app that connects to glucose monitor and tubeless insulin		0	ALL	CHILD, ADULT, OLDER_ADULT	2200	ESTIMATED	OBSERVATIONAL	2023	United States	Diabetes	Device	2
NCT05982158	0	Implement	evaluates two different types of therapy, both delivered remotely				2	avatar creation software and videoconferencing platform		0	ALL	ADULT, OLDER_ADULT	212	ESTIMATED	INTERVENTIONAL	2023	Australia	Mental Health	Behavioral	2
NCT06002191	0	Implement	test feasibility of digital suicide prevention intervention, elements happen to be remote				2	specific digital health platform		1	ALL	CHILD	80	ESTIMATED	INTERVENTIONAL	2023	United States	Mental Health	Behavioral	2
NCT05824572	0	Implement	evaluates the impact of audio recorded information versus standard after-care summaries; some elements happen to be done decentralised				2	audiorecording software (unspecified)		0	ALL	OLDER_ADULT	336	ESTIMATED	INTERVENTIONAL	2023	United States	Diabetes	Other	2
NCT05695911	0	Implement	determine feasibility of biofeedback intervention to compare limb loss rehab modalities				2	data collection done via the loadsol device that tracks, stores, and uploads data about foot strikes		0	ALL	ADULT, OLDER_ADULT	25	ESTIMATED	INTERVENTIONAL	2023	United States	Musculoskeletal	Behavioral	2
NCT05416060	0	Implement	evaluates effectiveness of two digital approaches				2	telehealth video conferencing integrated with EHR		0	ALL	ADULT, OLDER_ADULT	150	ESTIMATED	INTERVENTIONAL	2023	United States	Diabetes	Behavioral	2
NCT05943002	0	Implement	assesses acceptability, feasibility and usaibility of mobile-health app				2	mobile health app		0	ALL	CHILD, ADULT, OLDER_ADULT	200	ESTIMATED	OBSERVATIONAL	2023	Austria, France, Germany	Neurological	No Data	2
NCT04725591	0	Implement	evaluates Diabeloop closed-loop glucose monitoring with or without the declaration of meals; not necessarily looking at decentralization				2	Diabeloop algorithm with or without meals declared		0	ALL	CHILD	50	ACTUAL	INTERVENTIONAL	2023	Belgium, France, Germany	Pediatric	Device	2
NCT06051539	0	Implement	focus is on assessing engagement with the device, using the real world setting				2	autonomous neurorehab system application is used by participants		0	ALL	ADULT, OLDER_ADULT	225	ACTUAL	INTERVENTIONAL	2023	United States	Neurological	Device	2
NCT05733520	0	Implement	evaluating study app against control app for impact on caregiver burden				2	utilizes Brain CareNotes app		0	ALL	ADULT, OLDER_ADULT	160	ESTIMATED	INTERVENTIONAL	2023	United States	Neurological	Behavioral	2
NCT05888610	0	Implement	tests caregiver data reporting through app				2	mobile app for caregiver reporting		0	ALL	CHILD, ADULT, OLDER_ADULT	10	ACTUAL	INTERVENTIONAL	2023	United States	Neurological	Behavioral	2
NCT06112990	0	Implement	assesses use of creatine supplements for maintaining muscle mass and improving QoL for cancer survivors				2	resistance training intervention is "supervised via the telehealth platform within the electronic medical record system"		0	MALE	ADULT, OLDER_ADULT	200	ESTIMATED	INTERVENTIONAL	2023	United States	Oncological and Hematological	Behavioral	2
NCT05862467	0	Implement	aim is to learn about efficacy and feasibility of WET intervention, delivered by telehealth (RQs indicate they are not evaluating the mechanisms of decentralization, but clinical outcomes related to the therapy)				2	conventional therapy supplemented by data from wearable (fitbit)		0	ALL	ADULT, OLDER_ADULT	30	ESTIMATED	INTERVENTIONAL	2023	United States	Mental Health	Behavioral	2
NCT05528302	1	Evaluate	evaluates remotely-delivered, technology-assisted psychotherapy program	0	1	0	2	intervention is "supported by an innovative software platform for people with cognitive impairment"		0	ALL	ADULT, OLDER_ADULT	70	ESTIMATED	INTERVENTIONAL	2023	Australia	Mental Health	Other	2
NCT06024395	1	Evaluate	evaluation of mobile application for decentralized approach to dental fear	1	0	0	2	remote intervention via mobile application or telehealth		0	ALL	ADULT, OLDER_ADULT	1250	ESTIMATED	INTERVENTIONAL	2023	United States	Other	Behavioral	2
NCT06059716	1	Evaluate	evaluates effectiveness of decentralized gluten detection technology versus standard monitoring	0	1	0	2	Portable gluten detection technology		0	ALL	ADULT, OLDER_ADULT	200	ESTIMATED	INTERVENTIONAL	2023	United States	Infection and Immunity	Behavioral	2
NCT05837247	1	Evaluate	evaluate the feasibility of game-based remote monitoring of children with arthritis	0	1	0	2	online game-based home exercises platform (unspecified platform)		0	ALL	CHILD	20	ACTUAL	INTERVENTIONAL	2023	Turkey	Musculoskeletal	Other	2
NCT06341608	1	Evaluate	pilot trial aiming to develop and test a telehealth intervention for OUD care delivery and refine measurement strategies	0	0	1	2	intervention includes telehealth platform with integrated case management		0	ALL	ADULT, OLDER_ADULT	60	ESTIMATED	INTERVENTIONAL	2023	United States	Mental Health	Behavioral	2
NCT05990946	1	Evaluate	evaluates the feasibility of remote symptom monitoring via smartphone app	0	1	0	2	unspecified app usage for remote symptom monitoring and management		0	ALL	ADULT, OLDER_ADULT	238	ESTIMATED	INTERVENTIONAL	2023	China	Respiratory	Device	2
NCT05180760	1	Evaluate	feasibility of smartphone app based care for NAFLD	1	0	0	2	smartphone app used to track data and provide educational information		0	ALL	ADULT, OLDER_ADULT	260	ESTIMATED	INTERVENTIONAL	2023	China	Mental Health	Behavioral	2
NCT05735600	1	Evaluate	assess the feasibility and efficacy of a virtual behavioral intervention for Latinx children	0	1	0	2	use of AyuDa virtual platform for education videos and programs		0	ALL	CHILD, ADULT	50	ACTUAL	INTERVENTIONAL	2023	United States	Pediatric	Behavioral	2
NCT06001268	1	Evaluate	comparison study of decentralized nutrition support versus standard care	1	0	0	2	use of remote monitoring devices (fitbit) and telehealth		0	ALL	ADULT, OLDER_ADULT	80	ESTIMATED	INTERVENTIONAL	2023	United States	Oncological and Hematological	Behavioral	2
NCT05086120	1	Evaluate	feasibility study of electronically delivered CBT	0	0	1	2	use of online platform eCARIBOU		0	ALL	CHILD, ADULT	1	ACTUAL	INTERVENTIONAL	2023	Canada	Mental Health	Other	2
NCT05713565	1	Evaluate	evalautes the efficacy of remote (app-based) lifestyle programs and monitoring for CAD patients	1	0	0	2	use of digital app Sidekick Health for digital care solutions and remote patient monitoring		0	ALL	ADULT, OLDER_ADULT	200	ESTIMATED	INTERVENTIONAL	2023	Iceland	Cardiovascular	Device	2
NCT05910463	1	Evaluate	evaluates the effectiveness of a web and mobile based application for remote monitoring of back pain patients	1	0	0	2	AXOMOVE therapy; web and mobile application for remote monitoring and rehab		0	ALL	ADULT, OLDER_ADULT	190	ESTIMATED	INTERVENTIONAL	2023	France	Pain	Device	2
NCT06099197	1	Evaluate	tests usability and acceptability of caregiver intervention app	0	0	1	2	digital app created and tested		0	ALL	ADULT, OLDER_ADULT	40	ESTIMATED	INTERVENTIONAL	2023	United States	Neurological	Behavioral	2
NCT05956834	1	Evaluate	aim is to collect evidence to support development of a remote monitoring system for motor symptoms	0	0	1	2	involves wearable device for data collection and platform development		0	ALL	ADULT, OLDER_ADULT	60	ESTIMATED	OBSERVATIONAL	2023	United States	Musculoskeletal	Device	2
NCT05816122	1	Evaluate	evaluates app for remote monitoring of app with aim of enhancing and standardizing remote monitoring	0	0	1	2	use of MSCopilot Detect app is being investigated		0	ALL	ADULT, OLDER_ADULT	314	ESTIMATED	INTERVENTIONAL	2023	Canada, Denmark, France, Germany, Italy, Spain, United States	Neurological	Device	2
NCT05481892	1	Evaluate	evaluates the feasibility and efficacy of home-based management of hypertension	0	1	0	2	use of cellular home blood pressure monitoring devices for remote monitoring		0	ALL	ADULT, OLDER_ADULT	540	ESTIMATED	INTERVENTIONAL	2023	United States	Cardiovascular	Device	2
NCT06106360	1	Evaluate	evaluates the feasibility of remote wearables for monitoring outpatient chemo patients	0	0	1	2	use of apple watch and Locus Health iphone app		0	ALL	ADULT, OLDER_ADULT	100	ESTIMATED	OBSERVATIONAL	2023	United States	Oncological and Hematological	Device	2
NCT05642988	1	Evaluate	evaluate the feasibility of remote vital monitoring post-surgery	0	0	1	2	LifeSignals 1AX Biosensor for vital sign observations		0	ALL	ADULT, OLDER_ADULT	20	ACTUAL	OBSERVATIONAL	2023	Ireland	Clinical Practice	Device	2
NCT05847790	1	Evaluate	evaluates the effectiveness of remote NST versus in-clinic NST	1	0	0	2	Invu monitoring belt		0	FEMALE	CHILD, ADULT, OLDER_ADULT	400	ESTIMATED	INTERVENTIONAL	2023	United States	Sexual Health	Device	2
NCT04818645	1	Evaluate	evaluates the efficacy of a subcutaneous ICM for AF detection	1	0	0	2	remote monitoring via My Merlin smartphone app to track potential AF events		0	ALL	ADULT, OLDER_ADULT	477	ESTIMATED	INTERVENTIONAL	2023	United States	Cardiovascular	Device	2
NCT06056739	1	Evaluate	evalautes the efficacy of a smart-monitoring patch Alio	0	0	1	2	smartpatch for clinical monitoring of vital signs, blood levels, and blood glucose		0	ALL	ADULT, OLDER_ADULT	250	ESTIMATED	INTERVENTIONAL	2023	United States	Organs	Device	2
NCT05877183	1	Evaluate	evaluates the efficacy of remote monitoring and wearable devices used in stroke rehab	0	1	0	2	wearable device: The wearable device, a wristwatch, has a Bluetooth function to link to mobile devices for the participants to view the prescribed videos and engage in telerehabilitation. It has sensors to monitor arm movements and provides multiple feedbacks (auditory, visual and tactile).		0	ALL	ADULT, OLDER_ADULT	40	ESTIMATED	INTERVENTIONAL	2023	Hong Kong	Neurological	Device	2
NCT05897047	1	Evaluate	evaluates additional telemed support post kidney transplant	1	0	0	2	smartphone application utilised for telemedical management		0	ALL	CHILD, ADULT, OLDER_ADULT	384	ESTIMATED	INTERVENTIONAL	2023	Germany	Organs	Product	2
NCT05421715	1	Evaluate	evaluates remote digital care	0	0	1	2	remote monitoring device, data collection platform and educational app		0	ALL	CHILD	30	ESTIMATED	INTERVENTIONAL	2023	France	Diabetes	Other	2
NCT05505942	1	Evaluate	feasibility of decentralized physical activity program	0	1	0	2	remote information sessions along with remote monitoring via fitbits		0	ALL	ADULT, OLDER_ADULT	340	ESTIMATED	INTERVENTIONAL	2023	United States	Mental Health	Behavioral	2
NCT06119152	1	Evaluate	pilot evaluating efficacy of community based "digital equity" intervention for stroke patients	1	0	0	2	involves "telehealth device" for participants taking and study staff monitoring bp		0	ALL	ADULT, OLDER_ADULT	80	ESTIMATED	INTERVENTIONAL	2023	United States	Oncological and Hematological	Behavioral	2
NCT05129631	1	Evaluate	feasibility study of novel program with modules and psychosocial intervention for mothers expecting babies with CHD	0	0	1	2	HEARTPrep, an innovative, virtually-delivered psychosocial intervention for mothers expecting a baby with CHD.		0	ALL	ADULT, OLDER_ADULT	20	ESTIMATED	INTERVENTIONAL	2023	United States	Cardiovascular	Behavioral	2
NCT06209216	1	Evaluate	aims to define digital remote monitoring measures for post hip transplant patients	0	0	1	2	movement data and vital signs collected via wearable devices		0	ALL	ADULT, OLDER_ADULT	25	ACTUAL	OBSERVATIONAL	2023	United States	Musculoskeletal	No Data	2
NCT05970796	1	Evaluate	assess feasibility and efficacy of a telehealth-delivered physical therapy program compared to in person	1	0	0	2	study involves use of smart biofeedback device		0	FEMALE	ADULT, OLDER_ADULT	30	ACTUAL	INTERVENTIONAL	2023	Taiwan	Sexual Health	Behavioral	2
NCT05776654	1	Evaluate	comparison study of remote wearables data vs standard data	1	0	1	2	wearable tech for monitoring		0	ALL	ADULT, OLDER_ADULT	21	ACTUAL	OBSERVATIONAL	2023	Canada	Respiratory	Device	2
NCT06274983	1	Evaluate	investigates feasibility and acceptability of VR therapy for muscular distrophy patients	0	0	1	2	immersive VR system for physiotherapy		0	ALL	CHILD	14	ACTUAL	INTERVENTIONAL	2023	United Kingdom	Musculoskeletal	Device	2
NCT05222958	1	Evaluate	evaluates the feasibility of a smartphone-based tobacco cessation treatment	0	0	1	2	Gestop App - utilises gamification elements		0	FEMALE	ADULT	400	ESTIMATED	INTERVENTIONAL	2023	Spain	Sexual Health	Device	2
NCT05254535	1	Evaluate	evaluate the effectiveness of teleophthalmology screening in rural settings	0	0	1	2	I-SITE online toolkit		0	ALL	ADULT, OLDER_ADULT	10	ESTIMATED	INTERVENTIONAL	2023	United States	Diabetes	Other	2
NCT06140290	1	Evaluate	assesses the use of wearables for monitoring vital signs during drug trial	0	0	1	2	wearable devices used by participants to track BP, HR and take blood samples		0	ALL	ADULT, OLDER_ADULT	8	ACTUAL	INTERVENTIONAL	2023	Belgium	Other	Drug	2
NCT05756829	1	Evaluate	evaluate the feasibility of a virtual self-management program for T1D	1	0	0	2	use of web-based platform Maple for telehealth interactions and information		0	ALL	ADULT, OLDER_ADULT	580	ESTIMATED	INTERVENTIONAL	2023	Canada	Diabetes	Other	2
NCT05708846	1	Evaluate	evaluates the efficacy and scalability of telemonitoring HF patients	0	0	1	2	vitalera app and platform for monitoring		1	ALL	ADULT, OLDER_ADULT	500	ACTUAL	OBSERVATIONAL	2023	Romania, Spain	Cardiovascular	Other	2
NCT05579743	1	Evaluate	evaluates the efficacy of a remote monitoring app for tracking diabetic foot ulcers	1	0	0	2	Healthy.io mobile application for wound measurement and analysis		0	ALL	ADULT, OLDER_ADULT	120	ESTIMATED	INTERVENTIONAL	2023	United States	Diabetes	Other	2
NCT05943964	1	Evaluate	assesses feasibility of virtual rehab program delivery	0	0	1	2	intervention provided through specializes telehealth platform		0	ALL	CHILD, ADULT	40	ESTIMATED	INTERVENTIONAL	2023	United States	Oncological and Hematological	Behavioral	2
NCT05715268	1	Evaluate	feasibility study of a wearable bladder device versus standard pelvic floor therapy	0	1	0	2	use of wearable device with associated mobile application		0	FEMALE	ADULT, OLDER_ADULT	20	ESTIMATED	INTERVENTIONAL	2023	United States	Neurological	Device	2
NCT05748639	1	Evaluate	evaluates efficacy of a treatment program implementing decentralized elements	0	1	0	2	evaluate a smartphone-based treatment program		0	ALL	ADULT, OLDER_ADULT	300	ESTIMATED	INTERVENTIONAL	2023	United States	Mental Health	Other	2
NCT05653804	1	Evaluate	evaluates televisit	0	1	0	2	home visit carried out from a secured platform for sharing health data		0	ALL	ADULT, OLDER_ADULT	250	ESTIMATED	INTERVENTIONAL	2023	France	Sleep	Procedure	2
NCT05571410	1	Evaluate	evaluate decentralized vs standard care of HTN treatment; chatbot used	1	0	0	2	Chat bot used for automated messaging, remote monitoring via BP cuff		0	ALL	ADULT, OLDER_ADULT	300	ACTUAL	INTERVENTIONAL	2023	United States	Cardiovascular	Behavioral	2
NCT05574686	1	Evaluate	feasibility of remote HTN management with telemonitoring	0	0	1	2	telemonitoring kit with ipad and BP cuff for remote monitoring		0	FEMALE	ADULT, OLDER_ADULT	40	ESTIMATED	INTERVENTIONAL	2023	United States	Oncological and Hematological	Behavioral	2
NCT05173870	1	Evaluate	feasibility study of remote monitoring of pre-fail subjects	0	0	1	2	use of wearable data trackers for remote monitoring		0	ALL	OLDER_ADULT	10	ESTIMATED	OBSERVATIONAL	2023	Italy	Geriatric	Device	2
NCT06047600	1	Evaluate	evaluates the feasibility of the UroConnect device for remote patient monitoring after surgery	1	0	0	2	UroConnect remote monitoring device		0	ALL	ADULT, OLDER_ADULT	858	ESTIMATED	INTERVENTIONAL	2023	France	Clinical Practice	Other	2
NCT05662124	1	Evaluate	assess if remote digital monitoring of frequent spirometry and pulse oximetry can provide an additional way to monitor ILD and provide information to support virtual consultations.	1	0	0	2	Patients will download the patientMpower app and be provided with a spirometer (Spirobank Smart, MIR) and oximeter (Nonin) to record their spirometry and pulse oximetry which will upload to the application via Bluetooth for clinical review.		0	ALL	ADULT, OLDER_ADULT	132	ACTUAL	INTERVENTIONAL	2023	United Kingdom	Respiratory	Other	2
NCT05916495	1	Evaluate	evaluate the feasibility of remote monitoring versus regular check ups	1	0	0	2	use of patient facing app for remote monitoring, contact, and questionnaires; app unspecified; fitbit wearable used as well		0	ALL	ADULT, OLDER_ADULT	100	ESTIMATED	INTERVENTIONAL	2023	United Kingdom	Respiratory	Other	2
NCT05816824	1	Evaluate	evaluates the efficacy of two different telehealth rehab assessment methods with one utilising symptom monitoring software	0	1	0	2	symptom monitoring softward called PhysioAnalyst		0	ALL	ADULT, OLDER_ADULT	44	ACTUAL	INTERVENTIONAL	2023	Turkey	Musculoskeletal	Other	2
NCT05566769	1	Evaluate	aims to validate accuracy, reliability and reproducibility of unsupervised at-home self-assessment of symptoms on the patient's smartphone versus the standard in-clinic testing	1	0	0	2	involves smartphone application for patients and web portal developed for healthcare professionals		0	ALL	ADULT	103	ESTIMATED	INTERVENTIONAL	2023	France, United States	Neurological	Device	2
NCT05565170	1	Evaluate	feasibility of digitally supported lifestyle program	0	1	0	2	developed LETHE app for monitoring and communication		0	ALL	ADULT, OLDER_ADULT	156	ACTUAL	INTERVENTIONAL	2023	Austria, Finland, Italy, Sweden	Neurological	Behavioral	2
NCT06076785	1	Evaluate	evaluates use of app for remote monitoring of vision changes and disease progression	0	0	1	2	participants use OdySight app to measure visual acuity		0	ALL	ADULT, OLDER_ADULT	300	ESTIMATED	OBSERVATIONAL	2023	France	Neurological	Device	2
NCT05580406	1	Evaluate	evaluates remote outreach strategies for efficacy and acceptability in underserved populations	1	0	0	2	outreach is done through secure message system embedded within electronic health record platform or through telephone		0	ALL	ADULT, OLDER_ADULT	400	ESTIMATED	INTERVENTIONAL	2023	United States	Mental Health	Behavioral	2
NCT05971225	1	Evaluate	evaluates the efficacy and feasibiltiy of wireless monitoring on the prognosis of heart failure patients with implanted pacemakers and defibrillators.	1	0	0	2	remote monitoring via implanted device (other forms of remote monitoring not specified; relative lack of information on study page)		0	ALL	ADULT, OLDER_ADULT	450	ESTIMATED	INTERVENTIONAL	2023	Korea	Cardiovascular	Other	2
NCT06302868	1	Evaluate	assesses feasibility of conducting a randomized controlled efficacy trial comparing delivery of exposure therapy via a telemedicine-based virtual reality clinic vs. standard telemental health	0	1	0	2	intervention includes treatment via a virtual reality clinic telemedicine platform		0	ALL	ADULT, OLDER_ADULT	30	ESTIMATED	INTERVENTIONAL	2023	United States	Other	Behavioral	2
NCT05167877	1	Evaluate	evaluate feasibility and efficacy of wearable remote monitoring devices for CLBP	0	1	0	2	inertial measurement unit (IMU)-based device containing accelerometer, gyroscope and magnetometer worn on each ankle (like a watch)		1	ALL	OLDER_ADULT	30	ACTUAL	OBSERVATIONAL	2023	Canada	Pain	Other	2
NCT06019416	1	Evaluate	investigates the feasibiltiy and effectiveness of VR psychological intervention	1	0	0	2	culturally tailored VR program		0	ALL	ADULT, OLDER_ADULT	31	ACTUAL	INTERVENTIONAL	2023	United States	Mental Health	Behavioral	2
NCT05703412	1	Evaluate	feasibility study of mHealth app for continuity of care and remote monitoring	1	0	0	2	mobile app tFOCUS		0	ALL	ADULT, OLDER_ADULT	180	ESTIMATED	INTERVENTIONAL	2023	United States	Mental Health	Behavioral	2
NCT05728411	1	Evaluate	evaluates the effectiveness of a remote temperature monitoring system for feet	1	0	0	2	Remote temperature monitoring involves a thermometric mat that can detect "hot spots" on the plantar surface of the foot. The mat has embedded cellular connectivity so that data can be transmitted from the patient's home to the company, where the temperature data can be analyzed.		0	ALL	ADULT, OLDER_ADULT	800	ESTIMATED	INTERVENTIONAL	2023	United States	Diabetes	Other	2
NCT05775510	1	Evaluate	evaluate the feasibility of a mobile application for PRO tracking	0	0	1	2	mobile application utilised for patient reported outcomes (unspecified app)		0	ALL	ADULT, OLDER_ADULT	1650	ESTIMATED	OBSERVATIONAL	2023	United States	Pain	Device	2
NCT05556850	1	Evaluate	evaluate feasibility of decentralised, digital post-op recovery	1	0	0	2	use of STABL virtual platform with computer-vision		1	ALL	ADULT, OLDER_ADULT	60	ESTIMATED	INTERVENTIONAL	2023	United States	Other	Behavioral	2
NCT05817136	1	Evaluate	feasibility study of AI-based stethoscope use at home	0	1	0	2	AI-based stethoscope Eko DUO		1	ALL	ADULT, OLDER_ADULT	80	ESTIMATED	OBSERVATIONAL	2023	United Kingdom	Cardiovascular	Diagnostic	2
NCT06095999	1	Evaluate	feasibility of virtual coaching intervention for smoking cessation	0	0	1	2	use of mobile app NiceDay to access the Perfect Fit virtual coach for educational videos and information. Smartwatches used to track performance		0	ALL	ADULT, OLDER_ADULT	100	ESTIMATED	INTERVENTIONAL	2023	Netherlands	Mental Health	Behavioral	2
NCT05975658	1	Evaluate	evaluates the feasibility of parent-led pulse oximetry use and data collection use Gabi band	0	0	1	2	Gabi band for vital sign collection and transmission		0	ALL	CHILD	15	ESTIMATED	OBSERVATIONAL	2023	United States	Pediatric	Device	2
NCT05456139	1	Evaluate	evaluate the efficacy of a mobile platform for early screening of children with autism	0	1	0	2	mobile platform ESI-MC for telehealth sessions and intervention		0	ALL	CHILD	240	ESTIMATED	INTERVENTIONAL	2023	United States	Neurological	Behavioral	2
NCT05654142	1	Evaluate	investigates how readily a digital lifestyle program can be delivered to patients at home via the patient portal of their electronic health record	0	1	0	2	intervention includes integrated patient portal, wearables, and other smart devices (scale)		0	ALL	ADULT, OLDER_ADULT	1029	ESTIMATED	INTERVENTIONAL	2023	United States	Diabetes	Behavioral	2
NCT06040645	1	Evaluate	evalautes the efficacy of remote versus standard UI care, more of the implementation rather than intervention	0	1	0	2	eConsult tool for providers		0	FEMALE	ADULT, OLDER_ADULT	1200	ESTIMATED	INTERVENTIONAL	2023	United States	Sexual Health	Other	2
NCT05689385	1	Evaluate	evaluating eHeakth cardiac rehab compared to usual care	1	0	0	2	remote monitoring with mobile app		0	ALL	ADULT, OLDER_ADULT	150	ESTIMATED	INTERVENTIONAL	2023	Taiwan	Cardiovascular	Other	2
NCT06338904	1	Evaluate	evaluating decentralised methods for targeted suicide prevention	1	1	0	2	problem-solving psych intervention via a smartphone app (app not specified)		0	ALL	ADULT, OLDER_ADULT	212	ACTUAL	INTERVENTIONAL	2023	Spain	Mental Health	Behavioral	2
NCT05294302	1	Evaluate	evaluate the feasibitiliy of an eHealth intervention for english and spanish speaking patients	0	1	0	2	The Electronic Surviving Cancer Competently Intervention Program (eSCCIP) is an innovative eHealth intervention for PCCC, delivered through a combination of self-guided interactive online content and telehealth follow-up with a therapist.		0	ALL	CHILD, ADULT, OLDER_ADULT	350	ESTIMATED	INTERVENTIONAL	2023	United States	Pediatric	Behavioral	2
NCT05920304	1	Evaluate	evaluates ability to utilise remote/telemed 'virtual hospital at home' system	1	0	0	2	self-monitoring equipment with smartphone or tablet for data colleciton and communication		0	ALL	ADULT, OLDER_ADULT	135	ESTIMATED	INTERVENTIONAL	2023	Denmark	Infection and Immunity	Device	2
NCT06113679	1	Evaluate	evaluate the efficacy of a handheld blue light device for treating long covid	0	1	0	2	use of RDX-19: The RD-X19 is an investigational, handheld medical device precisely engineered to emit blue light through the oral cavity to target the oropharynx and surrounding tissues		0	ALL	ADULT, OLDER_ADULT	41	ACTUAL	INTERVENTIONAL	2023	United States	Infection and Immunity	Device	2
NCT05927623	1	Evaluate	evaluate feasibility of decentralised fracture prevention program	0	1	0	2	MisterFit online fracture prevention program used for personalized training and education		0	MALE	ADULT, OLDER_ADULT	60	ESTIMATED	INTERVENTIONAL	2023	Canada	Musculoskeletal	Behavioral	2
NCT05824936	1	Evaluate	feasibility of remote monitoring and intervention for asthma treatment	0	0	1	2	mobile spirometry and remote monitoring		0	ALL	CHILD, ADULT	15	ACTUAL	INTERVENTIONAL	2023	United States	Pediatric	Behavioral	2
NCT05780866	1	Evaluate	evaluate the feasibility and efficacy of remote wearables for monitoring parkinson's disease symptoms	0	0	1	2	Fitbit activity tracker and use of video camera to record movements		0	ALL	ADULT, OLDER_ADULT	25	ACTUAL	INTERVENTIONAL	2023	United States	Neurological	Other	2
NCT06027905	1	Evaluate	evaluate the efficacy of remote monitoring, HTN rates, and SDOHs	0	0	1	2	remote monitoring HealthSnap dashboard and additional devices (e.g., BP cuff)		0	ALL	ADULT, OLDER_ADULT	1200	ESTIMATED	INTERVENTIONAL	2023	United States	Cardiovascular	Other	2
NCT06299423	1	Evaluate	evaluates the feasibility and effectiveness of the Howdy Senior device for improving postop patient monitoring	1	0	0	2	Howdy Senior ® device (Comftech Srl) allows for ecg monitoring		0	ALL	ADULT, OLDER_ADULT	80	ESTIMATED	INTERVENTIONAL	2023	Italy	Infection and Immunity	Device	2
NCT05723159	1	Evaluate	evaluates the feasibility of a home cough monitoring system (Hyfe Cough Monitoring)	0	0	1	2	Android smart watch to track coughing and audio recording		0	ALL	ADULT, OLDER_ADULT	21	ESTIMATED	OBSERVATIONAL	2023	Spain, United States	Respiratory	Device	2
NCT05621954	1	Evaluate	evaluates the efficacy of pre-surgery remote monitoring of heart surgery patients; implements remote monitoring platform	1	0	0	2	Telehealth platform (Docobo) with symptom tracking and data monitoring features		0	ALL	ADULT, OLDER_ADULT	448	ESTIMATED	INTERVENTIONAL	2023	United Kingdom	Cardiovascular	Procedure	2
NCT05725525	1	Evaluate	aims to learn more about feasibility of remote therapy delivery	0	0	1	2	wearable measures biometrics (Garmin) and AI analysis performed in conjunction with remote therapy		1	ALL	CHILD, ADULT, OLDER_ADULT	5	ACTUAL	INTERVENTIONAL	2023	United States	Mental Health	Behavioral	2
NCT06050395	1	Evaluate	evaluates remote coaching and monitoring intervention	1	0	0	2	web-based food survey		0	ALL	ADULT, OLDER_ADULT	40	ESTIMATED	INTERVENTIONAL	2023	United States	Oncological and Hematological	Behavioral	2
NCT05888181	1	Evaluate	study the effectiveness and feasibility of a mobile app-based self-management intervention for patients with rheumatoid arthritis	1	1	0	2	mobile smartphone app for educational information and remote monitoring		0	ALL	ADULT, OLDER_ADULT	120	ACTUAL	INTERVENTIONAL	2023	Belgium	Musculoskeletal	Other	2
NCT06304753	1	Evaluate	investigating the efficacy of digital remote monitoring for managing patient drug titration	1	0	0	2	intervention uses a "mini program based on a personal messenger" automated chatbot to collect participant data		0	ALL	ADULT, OLDER_ADULT	60	ESTIMATED	INTERVENTIONAL	2023	Russian Federation	Cardiovascular	Device	2
NCT05249062	1	Evaluate	aim to pilot comprehensive digital health system for supporting older adults	0	0	1	2	intervention involves digital health app and connected devices		0	ALL	ADULT, OLDER_ADULT	4	ACTUAL	INTERVENTIONAL	2023	United Kingdom	Diabetes	Device	2
NCT05759247	1	Evaluate	feasibility study of remote monitoring of COPD exacerbations	0	0	1	2	Bora Care remote monitoing system (wristband)		0	ALL	ADULT, OLDER_ADULT	150	ESTIMATED	INTERVENTIONAL	2023	France	Respiratory	Device	2
NCT05766631	1	Evaluate	evaluation of app use for poly substance abuse	1	0	0	2	mobile app used for remote monitoring and modules		0	ALL	ADULT, OLDER_ADULT	240	ESTIMATED	INTERVENTIONAL	2023	United States	Mental Health	Behavioral	2
NCT05716542	1	Evaluate	evaluate the efficacy of telehealth-based prerehab exercises	0	1	0	2	remote monitoring via fitbits and home exercise sessions		0	FEMALE	ADULT, OLDER_ADULT	40	ACTUAL	INTERVENTIONAL	2023	United States	Oncological and Hematological	Other	2
NCT05660226	1	Evaluate	evaluate the efficacy of a home-based BP monitoring and E-coaching intervention for patients with HTN	1	0	0	2	use of remote monitoring of BP and e-coaching modules		0	ALL	ADULT, OLDER_ADULT	400	ESTIMATED	INTERVENTIONAL	2023	Netherlands	Cardiovascular	Other	2
NCT06188247	1	Evaluate	evaluation of home monitoring and tracking of sleep apnea	0	0	1	2	use of digital sensor with smartphone app for tracking		0	ALL	ADULT, OLDER_ADULT	40	ESTIMATED	INTERVENTIONAL	2023	Denmark	Cardiovascular	Device	2
NCT06362135	1	Evaluate	evaluates effectiveness of virtual home care for stroke patients and their caregivers	0	1	0	2	researcher developed mobile app enables virtual visits		0	ALL	ADULT, OLDER_ADULT	96	ESTIMATED	INTERVENTIONAL	2023	Turkey	Neurological	Device	2
NCT05809713	1	Evaluate	compares new model of care integrating cellular-enabled home BP telemonitoring and team-based BP control using a pharmacist to help manage BP medications to usual care	1	0	0	2	intervention involves telehealth delivery of behavioral interventions and uses connected BP devices (digital health tools)		0	ALL	ADULT, OLDER_ADULT	780	ESTIMATED	INTERVENTIONAL	2023	United States	Cardiovascular	Other	2
NCT05447598	1	Evaluate	evaluates remote monitoring at home	1	0	0	2	remote monitoring through a digital platform		0	ALL	ADULT, OLDER_ADULT	368	ESTIMATED	INTERVENTIONAL	2023	Norway	Cardiovascular	Other	2
NCT05799235	1	Evaluate	examine efficacy of telerehab intervention using mobile app versus standard care post ACLR in adolescents	1	0	0	2	intervention uses a mobile app specialized to deliver rehab plan		0	ALL	CHILD, ADULT	40	ESTIMATED	INTERVENTIONAL	2023	Singapore	Musculoskeletal	Device	2
NCT04763356	1	Evaluate	evaluates the feasibility of remote symptom monitoring for patients with CIPN	1	0	0	2	use of mobile application for symptom tracking (unspecified app)		0	ALL	ADULT, OLDER_ADULT	422	ESTIMATED	INTERVENTIONAL	2023	United States	Oncological and Hematological	Other	2
NCT04948268	1	Evaluate	feasibility of text-based interventions for young adults versus face-to-face psych treatment	0	1	0	2	personalized text messages using machine learning for text creation		1	ALL	ADULT	120	ACTUAL	INTERVENTIONAL	2023	United States	Mental Health	Behavioral	2
NCT05812144	1	Evaluate	evaluates the feasibility of a remote monitoring app for tracking FSHD	0	0	1	2	remote app myFSHD		0	ALL	ADULT, OLDER_ADULT	70	ESTIMATED	INTERVENTIONAL	2023	France	Musculoskeletal	Other	2
NCT05792085	1	Evaluate	evaluating remote monitoring approach for HF treatment	1	0	0	2	use of telemonitoring system and communication; remote monitoring BP cuff		0	ALL	ADULT, OLDER_ADULT	103	ACTUAL	INTERVENTIONAL	2023	United States	Cardiovascular	Behavioral	2
NCT05984030	1	Evaluate	evaluate the feasibility of decentralised management of PrEP	0	1	0	2	use of digital health intervention platform: HealthMpowerment for education resources and telehealth services		0	MALE	ADULT	336	ESTIMATED	INTERVENTIONAL	2023	United States	Infection and Immunity	Behavioral	2
NCT06068036	1	Evaluate	feasibility study of telehealth intervention for PA after stroke	0	1	0	2	remote monitoring wearables (Mi Band7 smartwatch)		0	ALL	ADULT, OLDER_ADULT	24	ESTIMATED	INTERVENTIONAL	2023	Brazil	Neurological	Behavioral	2
NCT05971277	1	Evaluate	evaluate the feasibility of data collection via wearables	0	0	1	2	wearable wrist HR and pedometer with mobile app		0	ALL	ADULT, OLDER_ADULT	200	ESTIMATED	OBSERVATIONAL	2023	United Kingdom	Oncological and Hematological	Device	2
NCT05877729	1	Evaluate	efficacy of a video-counseling app versus standard of care	1	0	0	2	WYZ online telehealth platform for video counseling		0	ALL	ADULT	200	ESTIMATED	INTERVENTIONAL	2023	United States	Mental Health	Behavioral	2
